# Supplementary material for: FAM-related prognostic molecular subtype screening identified epithelial-derived MAOA-inhibiting bladder cancer
Source: Front Cell Dev Biol. 2026 Feb 27;14:1732999. doi: 10.3389/fcell.2026.1732999 (PMC12982390; doi:10.3389/fcell.2026.1732999)
Supplement: Supplementary file 1 [file DataSheet4.csv]

gene	p	HR	high_0.95	low_0.95
DACT3	0.001955744	2.052	3.233945251	1.30197044
OMD	0.004451559	1.933	3.044487527	1.227434082
RAB3IL1	0.003841705	1.944	3.051082258	1.238711676
CASQ2	0.001610244	2.069	3.250439428	1.316844348
HEPH	0.0055225	1.885	2.948487744	1.20454083
GXYLT2	0.001788046	2.053	3.224418105	1.307272444
TENM3	0.004436363	1.927	3.027729869	1.226438982
SMIM6	0.001368581	0.4827	0.753975886	0.30905865
GPC6	0.001602454	2.057	3.218355468	1.31412348
RCN3	0.000565051	2.243	3.550222829	1.417084979
FAM126A	0.000388249	2.27	3.570346367	1.443283093
SERPINB10	0.000283827	2.312	3.634368527	1.470298889
CYS1	0.001160751	2.111	3.312789197	1.344872493
NRP2	0.001629029	2.063	3.236331161	1.314723108
TEKT5	0.00609778	0.5351	0.836590315	0.34225332
RGS2	0.005473531	1.885	2.948359729	1.205191004
CTSB	0.004655364	1.888	2.930737424	1.215674549
PLA2G6	0.006182391	0.5381	0.838554888	0.345333988
RGMA	0.000885401	2.139	3.347880901	1.366195653
TYRP1	0.007388478	1.832	2.852677026	1.176380684
C5AR1	0.005781147	1.876	2.933078201	1.200070807
ATP10A	0.001674347	2.06	3.233542108	1.312599776
BHLHE41	7.69E-05	0.4026	0.632059228	0.256467802
GAS1	0.007329563	1.853	2.908818763	1.180553717
PRELP	0.000646893	2.195	3.448126338	1.397159964
ANXA5	0.008896191	1.808	2.817495006	1.160102657
COL1A1	0.005308848	1.9	2.98347503	1.209939094
HSD17B2	0.009003093	0.5545	0.863122502	0.35621618
DCN	0.000551206	2.205	3.453604507	1.407930944
PDLIM3	0.000203304	2.389	3.783170575	1.50903265
SCEL	0.007834327	1.834	2.867767356	1.172885524
CPEB1	0.005926549	1.884	2.958828185	1.199984283
COL6A3	0.006301904	1.851	2.878039328	1.189906173
TEAD4	0.001195386	2.107	3.307067855	1.342350097
BICC1	0.004682571	1.906	2.981266509	1.219030337
CLIC4	0.006006702	1.872	2.927387269	1.196831185
CDH23	0.000955364	0.4704	0.735864361	0.300691657
SHOX2	0.002239635	2.002	3.123744888	1.282706163
RNF217	0.001587014	2.034	3.160378808	1.309188993
ARL4C	0.004009872	1.928	3.0155572	1.232859969
SLC24A3	0.005305873	1.88	2.930913725	1.206236482
SGCD	0.001430368	2.084	3.273364283	1.327043734
HSPB2	0.000643408	2.208	3.480235734	1.40101273
TCHH	0.005254175	1.877	2.921278041	1.206256342
IGFL2	0.000282309	2.383	3.807512833	1.491228128
DSG3	0.00787859	1.821	2.832109724	1.170241153
HS3ST3B1	0.008642011	1.808	2.813982237	1.162112597
KRT81	0.004430062	1.9	2.956346224	1.221161067
ALDH1L2	0.002199975	2.011	3.144656533	1.285804572
ATF7IP2	0.004631015	0.5265	0.820819142	0.337767379
MN1	0.000930733	2.132	3.337711509	1.361896793
TPM2	0.000603328	2.216	3.491224614	1.406364254
TPM1	0.00166904	2.072	3.263308	1.315608111
FOXD1	0.00781646	1.843	2.892243704	1.174571535
KCNMB1	0.007146175	1.856	2.911249187	1.182648835
FLNC	0.000303134	2.331	3.690090233	1.472870929
MSRB3	0.00117816	2.108	3.307677162	1.343373599
RP11.383H13.1	0.000364185	2.273	3.570440113	1.447278909
OSBPL6	0.000392265	2.3	3.644504401	1.451204801
SLC2A3	0.002227816	1.999	3.116104956	1.282379683
COL5A1	0.000309975	2.31	3.639661755	1.465487035
STX19	7.36E-05	2.564	4.083464943	1.609669336
CALD1	0.002498927	1.996	3.125363972	1.275310643
TMEM178A	0.008734626	0.5521	0.860662294	0.354106219
KATNAL1	0.009069238	1.808	2.821445743	1.158850957
BNC2	0.001137649	2.114	3.318507141	1.346778428
SLC44A4	0.000816644	0.4673	0.729575713	0.299306667
KIRREL	0.00048169	2.208	3.445720549	1.415433737
SPSB4	0.006933579	1.845	2.878021578	1.182793482
SLC16A1	0.003688788	1.931	3.011677846	1.238512855
SYNM	0.00044183	2.295	3.646607048	1.443775029
KCNE4	0.004506241	1.903	2.966434094	1.220701877
FA2H	0.000208474	0.4253	0.668210039	0.270645957
FOXA1	0.000468128	0.4441	0.699828464	0.281851809
METTL11B	0.000240283	2.332	3.663741202	1.484064857
BTG2	0.008905828	0.5508	0.861130706	0.352279557
BEND5	0.003257127	0.5127	0.800050194	0.328504695
TAGLN	0.002248765	2.019	3.169711562	1.286526316
GLT8D2	0.005261586	1.882	2.933528843	1.20703674
CXCL12	0.004981356	1.898	2.968065575	1.213539813
PPM1J	0.000821209	2.139	3.340564684	1.370251419
CYP2S1	0.009389933	1.785	2.764624996	1.152873131
GPRC5C	0.009585277	0.56	0.868403619	0.361185276
FXYD6	2.18E-05	2.742	4.368033348	1.721125534
IL1RAP	0.005545659	1.861	2.885465145	1.199767192
GRP	0.001364398	2.075	3.244482276	1.327376656
RNF128	0.004908321	0.5287	0.824239674	0.339072375
SYNDIG1	0.009770539	1.795	2.798538542	1.151768867
DSC2	0.001050244	2.123	3.330909687	1.353308517
DNAJB5	0.001297843	2.095	3.287908089	1.334977323
TIMP2	0.001146715	2.129	3.356130538	1.350020141
BMP1	0.005916136	1.859	2.889929403	1.195371113
HS3ST3A1	0.001900031	2.042	3.204709373	1.301298026
LEFTY2	0.00099004	2.124	3.324286585	1.356487798
NNMT	0.009809214	1.794	2.794897007	1.15125666
P2RX7	0.001246118	2.115	3.33406606	1.342248664
SPON2	0.004155057	1.916	2.989148962	1.228264031
SPEG	0.000507679	2.24	3.529580766	1.421684808
FBN1	0.00058929	2.207	3.465860383	1.405071374
TNFAIP8L3	0.00076543	2.174	3.418044258	1.383062624
FGF1	3.37E-05	2.618	4.125353114	1.661107987
ITGB3	0.004008881	1.927	3.011337383	1.232550332
PDZRN3	0.005686626	1.873	2.921099473	1.200455179
GNAO1	0.004576904	1.901	2.96493468	1.219467232
KLK6	0.000567674	2.224	3.504028397	1.411690794
PDGFC	0.005335069	1.888	2.951641438	1.20731534
EVI2A	0.009950288	1.802	2.820788394	1.151591946
TCHHL1	0.000352074	2.201	3.393033874	1.427992274
FAM3B	0.005757699	0.5349	0.833951151	0.343057305
KLK5	0.000681639	2.18	3.417704307	1.390487506
LRFN2	0.001903002	0.4901	0.76873289	0.312411326
COL6A2	0.0020382	2.031	3.186291449	1.294801679
KIAA1598	0.001013602	2.131	3.345728793	1.35715973
DPT	0.009021058	1.823	2.860172751	1.161515886
SDS	0.009419508	1.802	2.811394934	1.155338341
PCSK9	0.00105696	2.118	3.318257499	1.351596728
SPARC	0.000451765	2.255	3.551430526	1.431571487
TWIST2	0.000629027	2.213	3.489611573	1.403496227
COL5A2	0.003685546	1.95	3.059540106	1.24237093
DNM1	0.004664624	1.906	2.978977975	1.219140197
SLC22A2	0.003640431	1.923	2.989002416	1.23762427
P4HA3	0.005335882	1.881	2.93454664	1.206084161
SERPINB2	0.000516422	2.24	3.532239359	1.420892701
VCAM1	0.001909784	2.032	3.179879562	1.298663408
CTD.2616J11.4	0.002997714	1.965	3.068768873	1.257790806
ANTXR1	0.00493076	1.908	2.992912777	1.216095457
MAOA	0.00435352	0.5216	0.81590631	0.333479366
SEMA3A	0.007042372	1.852	2.899043499	1.182981203
STX16.NPEPL1	0.008273455	0.5529	0.858347112	0.356181002
CTGF	0.007197762	1.838	2.866228921	1.179217815
PRRX1	0.004332885	1.917	2.99888927	1.22599047
SLCO2B1	0.003972935	1.931	3.020455219	1.233905779
CDH2	0.001429977	2.109	3.336167672	1.333093977
NEGR1	0.001033718	2.132	3.350742309	1.356378184
TMC7	0.004748613	0.5252	0.821211905	0.335879513
HTR1D	0.007199696	1.855	2.910246441	1.182014195
FGF7	0.000691954	2.199	3.467205774	1.394885874
C10orf129	0.001462254	0.4813	0.755121768	0.306729011
HID1	0.002599814	0.5044	0.78742141	0.323056337
CRYAB	0.000148566	2.411	3.798716987	1.530092999
FILIP1L	0.004050581	1.936	3.037630986	1.233833496
PTGIS	0.004514698	1.915	2.999606425	1.223057368
TSPAN4	0.008361493	1.821	2.841686144	1.166303915
AHNAK2	0.004563194	1.91	2.987461728	1.221371718
RHBG	0.006283017	0.5396	0.839916453	0.346631981
COLEC12	0.003701959	1.951	3.064986004	1.242478784
STMN3	0.004384397	1.902	2.958771211	1.222086983
GYPC	0.0016026	2.052	3.206438016	1.312978511
ANGPTL2	0.00300917	1.977	3.101158936	1.260224938
CTC.236F12.4	0.000857362	2.166	3.413057303	1.375133343
LMOD1	0.006907725	1.845	2.877049301	1.183010339
KIAA0226L	0.000409807	2.264	3.562986641	1.439043132
CCIN	0.003068093	1.965	3.072760139	1.256496128
GFPT2	0.008012432	1.824	2.842996063	1.169639913
COL3A1	0.002386032	2.012	3.159772526	1.281529895
TREM2	0.002110337	2.035	3.200981793	1.293720829
ECM1	0.000171155	2.389	3.761793175	1.516866912
CTSV	0.001835392	2.032	3.175069357	1.300906884
DPYSL3	0.001891833	2.047	3.217858162	1.302800811
EGR2	0.003133379	1.953	3.043610426	1.252594627
ADAMTS2	0.00855427	1.822	2.848568761	1.164964261
NCAM2	0.004558767	1.926	3.028286603	1.224476196
MYLK	0.000603709	2.234	3.535645308	1.411181187
PNMAL1	0.000285296	2.344	3.713495334	1.479464012
FAM129A	0.004623797	1.894	2.946058436	1.21731509
PAPSS2	0.000796552	2.175	3.424643583	1.381170556
GAS7	0.004661687	1.907	2.983505765	1.219522246
DHRS2	0.002293103	0.4933	0.776878101	0.313201137
COL1A2	0.00502905	1.907	2.995112276	1.214793816
CHRDL2	0.009270739	1.803	2.812145736	1.156613177
TBX2	0.006670857	0.542	0.84368028	0.348190765
GNB4	0.005453496	1.886	2.950918463	1.205642836
FAM26E	0.003393408	1.941	3.025990164	1.245557225
FLRT2	0.001686084	2.061	3.236090578	1.312364559
MAOB	0.003925738	1.941	3.046159229	1.236762473
PCP2	0.00361806	0.5173	0.806431926	0.331837866
FNDC1	0.00794547	1.842	2.890919011	1.17322549
DDR2	0.000264193	2.318	3.641039461	1.475500372
TNC	0.008535972	1.814	2.826696992	1.163819082
RP11.366L20.2	0.006024551	1.889	2.974421668	1.199801381
ANXA6	0.000130381	2.438	3.848027145	1.544285654
RSPO3	0.001280244	2.113	3.331843913	1.340208675
TGFB3	0.000498079	2.229	3.501081896	1.41967825
CDH11	0.000198982	2.375	3.747054113	1.505875889
OXCT1	0.002625368	1.99	3.115069427	1.270986496
MCF2L	0.00291724	0.5114	0.795355413	0.328884801
FTCDNL1	0.008817612	1.79	2.767041218	1.157768457
MRGPRF	0.001873799	2.037	3.188501958	1.300752659
ZFPM2	0.004284573	1.931	3.034303249	1.229485236
RFX8	0.007004521	1.841	2.867991465	1.181375752
PRUNE2	0.004597426	1.91	2.9886502	1.220916296
DPP4	0.005334388	1.873	2.91293719	1.20455394
MYL9	0.004066684	1.927	3.013632877	1.231698357
PDZRN4	0.008066656	1.821	2.837002468	1.168757582
LUM	0.003012757	1.97	3.083749678	1.25869206
COL12A1	0.001544122	2.071	3.249082353	1.319553225
EMP3	0.003028228	1.967	3.075544626	1.257647412
ADAM12	0.003995944	1.951	3.075113626	1.237696818
CLDN6	5.79E-05	2.513	3.938342731	1.603854434
C1S	0.006411836	1.865	2.919023535	1.191378243
MXRA8	0.00604746	1.871	2.925351291	1.196187678
DSP	0.005864202	1.869	2.915431618	1.197790805
DACT1	0.000428978	2.25	3.534442634	1.43287821
NEIL1	0.007534731	0.5463	0.851147388	0.350584579
PTGFR	0.002317342	2.027	3.193395322	1.286514214
PTGER3	0.004492919	1.934	3.047799679	1.226994591
VSIG2	0.008083359	0.5506	0.856290801	0.354048733
FBP1	0.005278319	0.5306	0.828234746	0.339946037
CRISPLD2	0.002834915	1.978	3.094618556	1.26387686
SIDT1	0.005503066	0.5373	0.833104896	0.346557495
HPSE	0.001064036	2.126	3.340379393	1.353414051
KLK8	0.00112943	2.095	3.268708291	1.342205483
TTC6	0.006472045	0.5374	0.840298547	0.343680056
MT1X	0.004551711	1.901	2.963726801	1.219774503
PRTFDC1	0.009939358	1.78	2.758598888	1.148187204
ANXA1	0.000239322	2.32	3.634947747	1.480750815
ITGA11	0.000800089	2.177	3.429837045	1.381429854
KAL1	0.003042946	1.975	3.09778511	1.259154355
TMEM176A	0.007005876	1.837	2.85812684	1.180717549
ST6GALNAC5	0.009562366	1.815	2.847706628	1.156226955
SCARF2	0.000321933	2.322	3.675593779	1.46736938
FCRL5	0.00642589	1.875	2.947046574	1.193073962
TNFSF4	0.009525336	1.824	2.872793642	1.157943056
ECM2	0.000980289	2.111	3.291711495	1.353738331
EGFR	0.001857321	2.045	3.209732312	1.303315829
OVGP1	0.007100579	0.5433	0.847123565	0.348466772
PXDN	0.002840053	1.976	3.089234927	1.263294207
GLIS2	0.00233767	2.024	3.187408974	1.285377881
TCF7L1	0.003746892	1.922	2.98847213	1.235556182
SH3GL3	0.006728112	1.845	2.873141018	1.184723162
CPXM1	0.003504247	1.938	3.020658421	1.242861682
MYO5A	0.009753396	1.798	2.805803174	1.152315599
HTRA1	0.000238492	2.367	3.7491335	1.494963583
THBS2	0.002225771	2.021	3.172636047	1.287498592
FKBP10	0.002446519	1.997	3.123771384	1.276639872
CPXM2	0.000190094	2.4	3.801625383	1.515463609
PATZ1	0.006908383	0.5445	0.846369977	0.350337865
RGS4	0.008676335	1.806	2.808445812	1.161478459
OLFML3	0.000122188	2.465	3.905077001	1.555575948
BOC	7.04E-05	2.541	4.025534035	1.604496893
GLI2	0.005507207	1.888	2.957369428	1.205370563
GLIPR2	0.002339389	2.018	3.171507424	1.283935041
AEBP1	0.009966613	1.8	2.814191815	1.151096533
APLP1	0.000516019	2.256	3.571221659	1.425291072
SCN1B	0.00434008	1.907	2.971324847	1.223773037
ZPLD1	0.00827423	1.818	2.83419108	1.166651197
PTPRR	0.002338506	0.5042	0.783633308	0.324369398
ADAMTS12	0.004809047	1.912	3.001035188	1.218530934
OLFML2B	0.000938374	2.13	3.334097923	1.360989117
ANKRD29	0.008006265	1.826	2.848823568	1.170057844
JAZF1	0.008631675	1.821	2.848138276	1.164242912
MFAP4	0.009088898	1.8	2.799255865	1.157385374
CCDC80	0.006037684	1.872	2.929408952	1.196585284
HSPB7	0.000283683	2.343	3.710686458	1.479486289
CADM3	0.007863753	1.834	2.868445082	1.172640565
MAFB	0.006597225	1.861	2.912993444	1.188831429
CD180	0.003505236	1.941	3.028354803	1.243463896
ADIRF	0.009872451	0.5588	0.869453956	0.359187917
GPR37	0.001834542	2.049	3.216686801	1.304801646
THY1	0.007014083	1.849	2.889992275	1.182701704
KIAA1644	0.000197182	2.363	3.717343695	1.502714992
ATP6V0D2	0.002647364	1.984	3.102133226	1.269291652
PPARG	0.001258914	0.4784	0.748841112	0.305648093
ECHDC3	0.001378253	2.056	3.196146391	1.321932704
PDGFRB	0.005065678	1.887	2.942770954	1.210472869
FSTL3	0.007880856	1.824	2.84251224	1.170867464
ST3GAL6	0.000416515	2.284	3.612073918	1.443659628
WBSCR17	0.002511076	1.997	3.12814099	1.27521532
GREM1	0.000148582	2.435	3.856907146	1.53751699
HOMER2	0.003479002	1.944	3.035502113	1.244572671
FAM20C	3.67E-05	2.684	4.28893418	1.679314518
MFAP5	0.004997562	1.906	2.989385981	1.214846047
COMP	0.003918794	1.953	3.078906394	1.239417708
CERCAM	0.000332127	2.301	3.627063642	1.459692303
CRTAC1	0.008261687	0.5484	0.856473819	0.35118206
SGMS2	0.000597812	2.231	3.528632597	1.411056035
MEOX2	0.006321721	1.859	2.900986024	1.191227608
WDR52	0.001310536	0.4806	0.751402753	0.307443492
GNG4	0.001437504	2.093	3.295491633	1.328841385
NID2	0.004160415	1.913	2.98226783	1.227640501
C1orf177	0.00177911	2.027	3.15830747	1.301423638
GDF7	0.004250647	0.5235	0.815868325	0.335925711
AC010441.1	0.008646783	1.801	2.793915802	1.160863737
CCL15	0.007910218	0.5459	0.853347139	0.349279033
RAET1L	0.000328814	2.337	3.71418524	1.470540358
PPFIBP2	0.001147443	0.4706	0.741232112	0.29874049
ATP6V0A4	0.009508799	1.792	2.785473052	1.153120313
LMCD1	0.002304369	2.003	3.132029405	1.281495014
C17orf82	0.0077557	0.5491	0.853692734	0.353182695
KCNJ12	0.003075962	2	3.165804356	1.263956979
ADAMTS16	0.001755549	2.052	3.218871605	1.308006678
NCF2	0.005997326	1.871	2.926303979	1.196873515
IGF2BP2	0.006360417	1.858	2.899132636	1.190647941
FBN2	0.000771693	2.184	3.442984232	1.385185475
GPR1	0.000348697	2.332	3.708184973	1.466080818
