# Supplementary material for: FAM-related prognostic molecular subtype screening identified epithelial-derived MAOA-inhibiting bladder cancer
Source: Front Cell Dev Biol. 2026 Feb 27;14:1732999. doi: 10.3389/fcell.2026.1732999 (PMC12982390; doi:10.3389/fcell.2026.1732999)
Supplement: Supplementary file 2 [file DataSheet3.csv]

	logFC	AveExpr	t	P.Value	adj.P.Val	B
SFRP2	-4.676591778	4.296087311	-8.037593879	1.32E-14	2.65E-13	22.60424111
KRT6B	-4.196129217	1.330328705	-5.830210139	1.23E-08	7.63E-08	9.395258168
COL10A1	-4.002467873	2.230436621	-9.268569412	1.75E-18	9.27E-17	31.25885087
GREM1	-3.947369907	4.139534018	-8.763245015	7.55E-17	2.62E-15	27.63670573
KRT6A	-3.844809346	5.632850472	-5.159900745	4.09E-07	1.93E-06	5.709031793
AHNAK2	-3.808218715	4.956527681	-11.10332107	7.76E-25	1.79E-22	45.66242958
SFRP4	-3.795999552	2.99947647	-6.859288207	3.02E-11	3.09E-10	15.12642575
DSG3	-3.652317426	1.652526198	-5.489368019	7.62E-08	4.11E-07	7.649258017
LRRC15	-3.596023719	1.802633352	-9.209264274	2.75E-18	1.36E-16	30.80901429
ARSI	-3.595330584	1.637538689	-13.3533339	2.52E-33	6.87E-30	64.35184615
HMGA2	-3.528807442	0.325116882	-8.159868307	5.66E-15	1.24E-13	23.40888904
POSTN	-3.385423135	6.227422975	-10.70490478	2.09E-23	3.33E-21	42.36755942
APCDD1L	-3.296003194	-0.273169938	-11.33923686	1.07E-25	3.20E-23	47.26875103
KANK4	-3.281151082	-1.154652696	-11.14057403	5.69E-25	1.37E-22	45.69414053
KLK6	-3.254409804	-0.91972228	-7.220318034	3.10E-12	3.80E-11	17.3400833
COL11A1	-3.248376742	2.677973049	-7.705736775	1.27E-13	2.09E-12	20.42042849
DPT	-3.235760735	0.743707208	-8.694737111	1.24E-16	4.12E-15	27.08510372
CCL21	-3.235622849	0.989571536	-7.459798517	6.53E-13	9.16E-12	18.83551265
FNDC1	-3.228680862	2.34726568	-8.819914718	4.98E-17	1.79E-15	28.02538821
KRT6C	-3.214980819	-0.367176751	-6.104229947	2.67E-09	1.87E-08	10.85984979
SERPINB7	-3.209896009	-1.069474859	-8.978315697	1.55E-17	6.42E-16	29.11832819
FMO1	-3.202657781	-0.519026266	-12.58138842	2.41E-30	3.29E-27	57.63037829
GFPT2	-3.152809694	2.383608242	-10.04317467	4.33E-21	4.23E-19	37.11058126
HS3ST3A1	-3.145181869	-1.005832169	-11.65877998	7.16E-27	3.01E-24	49.91150065
TENM3	-3.126261204	1.045041318	-9.735210946	4.87E-20	3.73E-18	34.67190242
MUC16	-3.085960106	0.154367447	-6.637816063	1.17E-10	1.07E-09	13.85321019
ZBED2	-3.068107671	0.724211942	-9.849510397	1.99E-20	1.66E-18	35.51813121
L1CAM	-3.042471137	1.238954733	-8.03259389	1.37E-14	2.74E-13	22.56192826
CHRDL2	-3.041293262	0.961821259	-7.522525015	4.32E-13	6.28E-12	19.23309697
TENM2	-3.040866145	-0.586761587	-7.468501969	6.17E-13	8.70E-12	18.89007287
KLK8	-2.913612672	-2.16839497	-7.274980376	2.18E-12	2.75E-11	17.67996263
CPA4	-2.883473898	0.964783656	-8.108309698	8.11E-15	1.72E-13	23.06244743
KLK7	-2.8777213	-2.389131133	-7.210169677	3.31E-12	4.04E-11	17.27772041
CHI3L1	-2.8712687	4.271281725	-7.810304521	6.28E-14	1.11E-12	21.04200126
IGFL2	-2.870645131	-1.046671476	-8.873558538	3.36E-17	1.27E-15	28.35890762
KRT5	-2.863042906	7.57303657	-5.596228367	4.34E-08	2.44E-07	7.569034712
C5orf46	-2.858406587	-1.453887447	-10.78743936	1.06E-23	1.79E-21	42.84631814
INHBA	-2.833169436	4.421806788	-11.14283086	5.58E-25	1.36E-22	45.9864104
EFEMP1	-2.827946296	4.29702349	-8.110819782	7.96E-15	1.69E-13	23.05651158
TNC	-2.805940188	6.085728223	-11.54492709	1.89E-26	7.36E-24	49.28277875
SYNDIG1	-2.804833531	-0.289487717	-10.48090582	1.30E-22	1.85E-20	40.37314265
GAS1	-2.802732944	2.353241223	-9.216800784	2.59E-18	1.30E-16	30.89984593
FN1	-2.795498685	10.03366507	-13.62338113	2.21E-34	7.23E-31	67.28409873
SAA1	-2.794702571	1.541631083	-6.368453917	5.82E-10	4.66E-09	12.30859468
EPYC	-2.745978419	-2.658784526	-9.368542143	8.21E-19	4.82E-17	31.99198411
SULF2	-2.738301597	5.90236498	-12.26926201	3.71E-29	3.57E-26	55.45325813
SULF1	-2.703547547	5.654576328	-10.75448623	1.39E-23	2.28E-21	42.78041352
OMD	-2.702716561	-1.987647119	-9.576207947	1.67E-19	1.13E-17	33.50566553
XIRP1	-2.702107045	-1.162716046	-11.09455081	8.35E-25	1.87E-22	45.28186809
KRT81	-2.698511847	-0.04171222	-8.065912484	1.09E-14	2.22E-13	22.76589419
ISLR	-2.692464219	4.872960543	-9.078728918	7.32E-18	3.29E-16	29.86204031
GPR1	-2.689399388	-0.695338796	-11.01082083	1.68E-24	3.39E-22	44.5819782
DSC3	-2.685387824	4.029386748	-4.359862993	1.70E-05	5.90E-05	2.284424294
CAMK2A	-2.665216484	-2.087123544	-13.21667279	8.58E-33	2.01E-29	63.15330152
TNFAIP6	-2.651290819	1.474324083	-12.01852503	3.27E-28	2.40E-25	52.94466167
COMP	-2.638185918	3.267101337	-5.985974058	5.20E-09	3.43E-08	10.11754655
CTHRC1	-2.626004765	4.863294776	-11.47890323	3.30E-26	1.15E-23	48.77246224
TNFRSF6B	-2.622018188	1.890338299	-7.349328086	1.35E-12	1.77E-11	18.14412332
RSPO3	-2.601742694	-0.311481812	-8.857014892	3.79E-17	1.42E-15	28.2181833
VSNL1	-2.601373877	0.962206325	-7.546104435	3.70E-13	5.47E-12	19.38373168
HES2	-2.569895643	3.349293775	-6.526729507	2.28E-10	1.96E-09	13.12764923
HTRA3	-2.561813411	4.911222486	-10.29897483	5.63E-22	6.69E-20	39.17213024
PRRX1	-2.558040922	3.830486137	-9.365789743	8.39E-19	4.91E-17	32.03082196
FIBIN	-2.555062622	1.509572418	-9.203321774	2.87E-18	1.41E-16	30.76140398
NNMT	-2.540122005	5.370625125	-10.31682791	4.88E-22	5.88E-20	39.28373384
KRT16	-2.535359732	5.9308568	-5.744530538	1.96E-08	1.17E-07	8.483604983
SERPINB3	-2.524974694	2.528179481	-3.882173445	0.000123113	0.000364402	0.595237823
RP11.366L20.2	-2.524395616	-2.275244892	-12.45812718	7.12E-30	8.33E-27	56.65267774
MMP11	-2.521823339	6.483408089	-10.34272959	3.96E-22	4.98E-20	39.40367823
AEBP1	-2.506235086	7.199146061	-12.15119781	1.04E-28	8.48E-26	54.36964467
SPRR2D	-2.506156398	-0.618016203	-5.897599886	8.49E-09	5.44E-08	9.762593083
SLC22A3	-2.497051636	0.873006021	-8.835377777	4.45E-17	1.62E-15	28.08116682
IGF2BP2	-2.493023744	3.461415693	-7.183856308	3.91E-12	4.70E-11	17.05934842
CD109	-2.486598886	4.569199362	-10.30551118	5.34E-22	6.39E-20	39.23473683
MT2A	-2.47864884	6.756216964	-11.33648401	1.10E-25	3.22E-23	47.48700406
TM4SF19	-2.476371388	-0.453229956	-8.150559291	6.04E-15	1.32E-13	23.33212405
RRAD	-2.466979213	2.536588589	-8.66575267	1.54E-16	4.95E-15	26.94264192
MSLN	-2.466064199	0.700390246	-5.744802031	1.96E-08	1.17E-07	8.963268465
MMP9	-2.460596775	4.276886585	-7.536587251	3.94E-13	5.79E-12	19.23278492
RGS20	-2.45986416	0.331811275	-9.346507398	9.71E-19	5.54E-17	31.74725449
S100A8	-2.455124294	5.688935121	-5.51060056	6.82E-08	3.71E-07	7.307627304
TREM1	-2.4500162	1.425248519	-9.874778196	1.64E-20	1.40E-18	35.76246627
MARCO	-2.447602107	0.469750773	-8.031245076	1.38E-14	2.76E-13	22.53664999
CXCL11	-2.434346943	2.006913098	-6.693079406	8.38E-11	7.85E-10	14.15863585
C10orf85	-2.432614206	-3.490230944	-11.47916713	3.30E-26	1.15E-23	48.61095942
CCDC80	-2.423042835	4.998351607	-9.995304039	6.33E-21	5.96E-19	36.77937002
WISP1	-2.406880909	2.447910475	-9.845309968	2.06E-20	1.70E-18	35.61483388
FGF5	-2.406187915	-3.036440777	-9.677634194	7.62E-20	5.55E-18	34.31385581
MGC4294	-2.389840813	-2.882212562	-11.83435919	1.59E-27	8.71E-25	51.47779587
GUCA1A	-2.389400764	-2.979951605	-10.33379529	4.26E-22	5.24E-20	39.347998
CXCL9	-2.387347637	3.921818961	-6.143247956	2.14E-09	1.53E-08	10.90456459
ADAMTS16	-2.383616002	0.118141607	-8.476542896	6.02E-16	1.65E-14	25.54774264
FAM101A	-2.375294124	-0.24860194	-8.075231013	1.02E-14	2.10E-13	22.82431793
ROR2	-2.372475685	2.640113983	-8.631640636	1.97E-16	6.15E-15	26.70417515
SPHK1	-2.362731917	4.373767214	-11.15231556	5.16E-25	1.28E-22	46.06689717
PLN	-2.361170608	0.892668346	-7.246685265	2.62E-12	3.25E-11	17.50162032
HAS1	-2.361140355	-1.549401909	-9.138419299	4.68E-18	2.20E-16	30.25838724
WNT7A	-2.348922627	0.671346559	-5.741865938	1.99E-08	1.19E-07	8.948477556
ALPK2	-2.343615306	0.710999494	-9.215242797	2.63E-18	1.32E-16	30.8050482
S100A10	-2.33895731	8.109379233	-18.29594695	2.32E-53	3.81E-49	110.711395
SGCD	-2.33646029	1.129782905	-8.723291676	1.01E-16	3.41E-15	27.30100788
TGFBI	-2.315135565	7.284779903	-11.90627246	8.60E-28	5.42E-25	52.26447687
ADAMTS2	-2.312017096	4.654503647	-10.23308672	9.55E-22	1.09E-19	38.6570645
CXCL10	-2.31052596	3.950063645	-6.373211118	5.66E-10	4.54E-09	12.18599859
RHCG	-2.300585053	2.630453102	-5.415185075	1.12E-07	5.86E-07	7.208068179
GBP5	-2.293701752	3.420042541	-6.77983009	4.93E-11	4.84E-10	14.59751996
COL1A1	-2.282614433	10.92719442	-11.7640748	2.91E-27	1.49E-24	51.00840898
FAM180A	-2.276401896	-2.013598252	-10.34199817	3.99E-22	4.98E-20	39.33463347
GSDMC	-2.275824723	1.736263931	-7.137640196	5.26E-12	6.18E-11	16.82963797
GXYLT2	-2.263313964	1.182650247	-9.302197502	1.36E-18	7.37E-17	31.46920234
PAEP	-2.25772948	-3.541706995	-8.591305094	2.64E-16	7.88E-15	26.41700455
SERPINB13	-2.257025467	0.493578464	-4.276409716	2.44E-05	8.22E-05	2.240229101
TMEM45A	-2.253099746	4.727665047	-8.003819648	1.67E-14	3.28E-13	22.26561012
CSF3	-2.251194249	-0.611361177	-6.220091888	1.38E-09	1.03E-08	11.49854468
CXCL5	-2.234201563	0.348250242	-5.815608801	1.33E-08	8.20E-08	9.334893006
COL3A1	-2.23361509	10.19310832	-11.33228414	1.14E-25	3.26E-23	47.37454569
ASPN	-2.230011877	2.982480143	-8.60137056	2.45E-16	7.48E-15	26.49216592
COL16A1	-2.224891309	5.630051776	-11.8869889	1.01E-27	6.16E-25	52.17902137
CDA	-2.224633639	1.862564774	-9.3751759	7.81E-19	4.60E-17	32.04961854
CNN1	-2.221626329	4.271530071	-6.132837084	2.27E-09	1.61E-08	10.79307132
CLMP	-2.215199736	1.772373464	-8.665060658	1.54E-16	4.96E-15	26.91873425
FLNC	-2.212983291	3.970277133	-6.726826513	6.82E-11	6.51E-10	14.23084303
ALDH1L2	-2.211618586	2.118016581	-10.18253666	1.43E-21	1.57E-19	38.18974962
DPP4	-2.208039229	1.939604106	-8.667201096	1.52E-16	4.90E-15	26.93951454
CXCL13	-2.198753177	2.369579161	-6.052376414	3.58E-09	2.44E-08	10.52935566
COL5A1	-2.197976126	7.529284758	-11.83459443	1.59E-27	8.71E-25	51.64343614
CSDC2	-2.19259184	0.393461371	-7.951134186	2.40E-14	4.58E-13	22.00382719
COL6A2	-2.189378595	8.529630399	-12.89155043	1.56E-31	2.32E-28	60.78185505
ADAM19	-2.185661885	4.523801047	-9.846895318	2.04E-20	1.68E-18	35.65139505
EREG	-2.179745882	1.306270039	-5.095218785	5.63E-07	2.58E-06	5.751702187
CD163	-2.172431265	4.193461279	-7.712737915	1.21E-13	2.01E-12	20.37521176
FCGR3A	-2.170464875	4.832318124	-8.522299519	4.33E-16	1.23E-14	25.83451528
CCL18	-2.170147521	2.790800984	-6.169712543	1.84E-09	1.33E-08	11.14246884
MMP13	-2.170096304	2.289769731	-5.426514706	1.06E-07	5.56E-07	7.288645204
COL1A2	-2.167436628	10.24457632	-11.43570359	4.76E-26	1.59E-23	48.23919945
C20orf141	-2.157327665	-4.530284991	-10.93971542	3.02E-24	5.63E-22	44.28029548
CPXM1	-2.151411456	3.737516655	-8.390764303	1.11E-15	2.86E-14	24.99531152
PDLIM3	-2.149180301	4.112213979	-8.285144709	2.35E-15	5.59E-14	24.24076946
GPC6	-2.143083245	2.418960776	-8.101849953	8.48E-15	1.79E-13	23.04748865
PMEPA1	-2.137303011	6.097110057	-12.01476834	3.37E-28	2.40E-25	53.24135863
RGS4	-2.133946741	1.446634357	-9.338357868	1.03E-18	5.79E-17	31.75292445
IL7R	-2.132550596	3.430438734	-8.582129137	2.82E-16	8.34E-15	26.34803484
LAMA1	-2.131912805	1.346166751	-7.461102451	6.48E-13	9.09E-12	18.84844642
AQP9	-2.12864898	1.01219787	-8.336335886	1.63E-15	4.03E-14	24.61125257
PDPN	-2.124824766	4.598799719	-9.504583717	2.90E-19	1.84E-17	33.0304651
PPP1R14C	-2.120464629	2.21298009	-5.929783845	7.11E-09	4.60E-08	9.877284379
TWIST2	-2.117964434	-1.631749595	-9.632075218	1.09E-19	7.70E-18	33.88809956
FPR2	-2.117817976	-1.158783544	-9.181501267	3.39E-18	1.63E-16	30.54985938
FMO2	-2.112708145	-0.555137639	-7.524243481	4.27E-13	6.22E-12	19.23362281
ZNF469	-2.107586735	2.801230579	-10.36273945	3.37E-22	4.38E-20	39.65395956
RAMP1	-2.107392951	2.504686987	-7.896892142	3.48E-14	6.42E-13	21.6753649
PCDH7	-2.106114232	3.783668444	-7.432324185	7.83E-13	1.08E-11	18.59029566
CHST11	-2.103314739	4.701349796	-11.33073134	1.15E-25	3.26E-23	47.53760997
SSC5D	-2.102286102	2.808553182	-8.919450415	2.39E-17	9.56E-16	28.75854728
SORCS2	-2.087970537	1.204923308	-7.084942383	7.35E-12	8.33E-11	16.50936546
ASB5	-2.074064203	-2.972832735	-6.039442929	3.85E-09	2.60E-08	10.48459211
CNTN1	-2.071434479	1.611562299	-5.787542951	1.55E-08	9.43E-08	9.156960187
IL32	-2.070031052	5.976433275	-10.86535198	5.59E-24	1.02E-21	43.63481988
TWIST1	-2.067941287	1.912442245	-8.942141209	2.02E-17	8.22E-16	28.89619487
LGALS7B	-2.064264427	0.086081188	-4.519774673	8.41E-06	3.10E-05	3.245628754
C7orf10	-2.063922096	0.8733403	-11.13692632	5.86E-25	1.39E-22	45.62205399
SLCO1B3	-2.063633974	-2.501673006	-4.976733638	1.00E-06	4.37E-06	5.200664201
IL31RA	-2.063529355	-3.034234922	-8.856285032	3.81E-17	1.42E-15	28.27817793
SAA2	-2.062504638	0.354368836	-5.588903877	4.51E-08	2.53E-07	8.174743206
GRP	-2.058231471	-3.027037274	-7.332285267	1.50E-12	1.95E-11	18.03674397
GZMB	-2.054368024	1.929492487	-7.01951907	1.11E-11	1.22E-10	16.10510769
CCL11	-2.052530887	1.256157454	-6.759995337	5.57E-11	5.38E-10	14.56249298
FGF7	-2.046012755	2.101416291	-6.99228285	1.32E-11	1.43E-10	15.93605702
PTRF	-2.04555869	7.517092221	-15.72532345	8.45E-43	6.92E-39	86.55166952
LILRA3	-2.043453906	-1.68267421	-8.118073612	7.57E-15	1.62E-13	23.12489433
PODNL1	-2.040794628	2.300448952	-10.96970638	2.36E-24	4.44E-22	44.45046221
NCAM2	-2.035948905	-1.571273152	-6.935368238	1.88E-11	1.99E-10	15.60508498
COL5A2	-2.035369588	7.108174222	-12.30301369	2.76E-29	2.83E-26	55.67256994
SLC38A5	-2.034852041	3.624465245	-7.113349459	6.14E-12	7.07E-11	16.59495803
P4HA3	-2.022075364	1.642585289	-10.46589124	1.47E-22	2.05E-20	40.36239826
ITGA11	-2.019847679	3.73476205	-8.102179678	8.46E-15	1.78E-13	23.00878249
SH2D5	-2.018383411	-0.769395979	-7.922105589	2.93E-14	5.48E-13	21.8066239
EMP3	-2.01509601	4.24191353	-11.66564503	6.76E-27	2.91E-24	50.33395933
FPR1	-2.013124193	1.683617043	-8.671473573	1.47E-16	4.78E-15	26.96235111
F3	-2.010644213	5.030375501	-7.841194947	5.09E-14	9.18E-13	21.12403978
FPR3	-2.00927086	3.057252461	-8.366319153	1.32E-15	3.34E-14	24.84861021
TLR8	-2.008811569	-0.2278089	-8.391338536	1.11E-15	2.85E-14	24.95446339
FYB	-2.000618952	2.778947684	-7.633229155	2.07E-13	3.25E-12	19.93858513
BNC2	-2.000182497	1.742055445	-8.630531843	1.98E-16	6.19E-15	26.67678015
XG	-2.000133793	1.605596221	-7.47223272	6.02E-13	8.50E-12	18.92048078
HEPHL1	-1.998863427	-1.16619042	-5.545738946	5.67E-08	3.13E-07	7.957396222
MT1X	-1.997806378	4.758699299	-8.883150872	3.13E-17	1.20E-15	28.41291241
TBX18	-1.994020194	0.532783306	-6.357933217	6.19E-10	4.93E-09	12.26084754
WBSCR17	-1.989749478	-0.259817552	-7.406949689	9.24E-13	1.25E-11	18.49097302
FGFBP1	-1.989333298	1.991304932	-4.028724602	6.84E-05	0.000213111	1.179147051
FAM20C	-1.984572995	4.333098347	-9.857775014	1.87E-20	1.56E-18	35.7391424
SRPX	-1.981410315	2.919934014	-8.417777158	9.16E-16	2.41E-14	25.20767775
RP11.383H13.1	-1.980696225	1.268205182	-9.093117137	6.57E-18	2.97E-16	29.95381214
LILRB4	-1.977250604	2.683930966	-8.0241913	1.45E-14	2.89E-13	22.5221046
CAV1	-1.976813234	6.676488881	-11.10058441	7.94E-25	1.81E-22	45.51825945
ARSJ	-1.973809899	1.356664093	-9.328464592	1.11E-18	6.15E-17	31.67723067
IGF2BP3	-1.964533423	0.984776077	-4.582867345	6.33E-06	2.38E-05	3.480361694
PDZK1IP1	-1.962664587	3.016330605	-5.081244445	6.03E-07	2.75E-06	5.551976862
ADAMTSL4	-1.961863352	4.453843187	-8.156825763	5.78E-15	1.27E-13	23.31969426
COL8A2	-1.95901251	3.51034705	-9.431459521	5.08E-19	3.08E-17	32.52202681
FCGR2A	-1.958469993	4.788409396	-9.577507187	1.65E-19	1.12E-17	33.56442188
FLRT2	-1.95598809	1.86731962	-7.538320172	3.89E-13	5.73E-12	19.3417632
MT1M	-1.953196417	-0.182287997	-7.822618984	5.78E-14	1.03E-12	21.15121919
DEPDC7	-1.951514625	1.062998094	-8.993696303	1.38E-17	5.77E-16	29.22544405
ANXA8L1	-1.946318253	4.547191249	-5.729417403	2.13E-08	1.26E-07	8.557144616
FSTL3	-1.944032169	5.07493843	-10.33436436	4.24E-22	5.24E-20	39.42131433
CCIN	-1.943016429	-3.183848171	-11.39880739	6.50E-26	2.05E-23	47.898369
COL6A3	-1.942489776	8.313650946	-10.615911	4.33E-23	6.63E-21	41.50509199
CHST15	-1.941911098	3.869250985	-9.438818701	4.80E-19	2.93E-17	32.56919952
JPH2	-1.932121205	2.326687243	-7.933680598	2.71E-14	5.11E-13	21.92058729
P2RY6	-1.931540576	2.586896693	-8.823645488	4.85E-17	1.75E-15	28.06848743
FBN1	-1.925208915	5.430986276	-9.780208999	3.43E-20	2.68E-18	35.0581119
RNASE2	-1.921647765	-1.281036797	-9.702730621	6.27E-20	4.69E-18	34.39366146
OSMR	-1.92113054	5.329851373	-10.18162207	1.44E-21	1.57E-19	38.19260316
NRG1	-1.919831925	-0.029381271	-6.04384018	3.76E-09	2.54E-08	10.54375913
GJB2	-1.917314727	6.756914815	-7.493455325	5.24E-13	7.50E-12	18.65187428
C1QA	-1.914459103	6.020015431	-8.866300099	3.54E-17	1.33E-15	28.15929873
CCL4L1	-1.914329122	0.098372379	-8.172658602	5.17E-15	1.15E-13	23.47402619
ADAMTS15	-1.914253764	1.669520699	-7.743406607	9.88E-14	1.66E-12	20.66623301
AIM2	-1.913743459	2.727480541	-5.295305625	2.07E-07	1.03E-06	6.602095303
LOX	-1.913218106	4.173312782	-9.948461639	9.16E-21	8.29E-19	36.44483612
CST6	-1.911727653	3.068238323	-5.668119463	2.96E-08	1.71E-07	8.436574418
COL17A1	-1.910768447	5.046884482	-4.681270887	4.04E-06	1.58E-05	3.427965968
COLEC12	-1.910370449	2.295373089	-7.237441287	2.78E-12	3.44E-11	17.43584848
DIRC1	-1.907381212	-4.335847262	-11.11018705	7.33E-25	1.72E-22	45.65050217
TGM2	-1.904451158	7.429823722	-9.528671021	2.41E-19	1.56E-17	32.99577903
P2RX1	-1.898540866	0.483443839	-7.062581485	8.47E-12	9.49E-11	16.37095128
SPRR1B	-1.898453864	2.15653168	-3.79151272	0.000175486	0.000502971	0.286268064
RAET1L	-1.897548726	-1.128183135	-6.663049374	1.01E-10	9.26E-10	13.99983589
NT5E	-1.89681031	4.082240938	-7.432996343	7.79E-13	1.08E-11	18.55949849
CLEC5A	-1.896381801	0.995459673	-9.74347174	4.57E-20	3.51E-18	34.74318801
CCL8	-1.895953764	0.35838393	-7.701790081	1.31E-13	2.14E-12	20.37431975
VCAN	-1.895613742	6.38047139	-9.132274507	4.90E-18	2.28E-16	30.07914092
LAMP5	-1.892164098	0.270973996	-7.888926167	3.68E-14	6.75E-13	21.59162182
C3AR1	-1.889402846	2.429436377	-8.847443428	4.07E-17	1.50E-15	28.23614489
LILRB2	-1.887264354	2.03586033	-8.719007746	1.04E-16	3.52E-15	27.31116174
KLHL4	-1.885211905	-1.672875419	-8.35974114	1.38E-15	3.48E-14	24.75905884
LAMC2	-1.883386206	6.991452141	-7.561638452	3.33E-13	5.02E-12	19.07995525
OLR1	-1.878499249	2.938156511	-6.124124212	2.38E-09	1.69E-08	10.8727509
ADCY7	-1.873583659	3.715732405	-9.73036989	5.06E-20	3.86E-18	34.77852221
PLA2G5	-1.873008755	-0.550965992	-8.311777016	1.94E-15	4.73E-14	24.41052644
TAGLN	-1.872173642	7.847837579	-9.20745644	2.78E-18	1.38E-16	30.56484244
SBSN	-1.872018026	1.133640999	-4.057512797	6.08E-05	0.000191162	1.353239269
C1QC	-1.870918326	5.866396396	-8.699779255	1.20E-16	3.99E-15	26.97006169
PCSK9	-1.86811635	0.624090304	-5.560420755	5.25E-08	2.91E-07	8.025722525
TYMP	-1.865003299	6.749502549	-10.34326889	3.94E-22	4.98E-20	39.36782288
RFX8	-1.864323913	-1.889334639	-11.36409446	8.72E-26	2.64E-23	47.45463028
NKAIN4	-1.863829698	-2.753771761	-7.65072906	1.84E-13	2.93E-12	20.06326678
TNIP3	-1.860583355	-1.730622234	-7.77765721	7.84E-14	1.35E-12	20.87228447
TMEM150B	-1.857986343	-1.309565645	-8.646910812	1.76E-16	5.56E-15	26.73602901
KIAA1644	-1.854522449	0.533036737	-7.776285932	7.91E-14	1.36E-12	20.86105936
TRIML2	-1.851801531	-4.230697935	-6.958824967	1.63E-11	1.74E-10	15.70754132
CD70	-1.85140153	-1.200862994	-7.463539342	6.38E-13	8.97E-12	18.85145157
ICAM1	-1.849330873	6.010855552	-10.23632052	9.31E-22	1.07E-19	38.56766823
STEAP1B	-1.84591538	-1.143356083	-7.580867418	2.93E-13	4.48E-12	19.59560219
DCN	-1.844669656	7.132913157	-8.689372808	1.29E-16	4.26E-15	26.80185797
ANXA3	-1.844566707	4.127200812	-7.149334993	4.88E-12	5.77E-11	16.76095341
GNG4	-1.842311261	1.08235506	-5.700051616	2.49E-08	1.46E-07	8.72186001
SLC24A3	-1.841567177	2.468537976	-8.632510298	1.96E-16	6.13E-15	26.71039898
PLAU	-1.841420541	7.209481846	-11.0852756	9.02E-25	2.00E-22	45.3652559
EMILIN1	-1.841337917	5.575517796	-8.784315356	6.47E-17	2.27E-15	27.60607238
SPRR2A	-1.838642126	-0.504532203	-3.900781793	0.000114378	0.000341072	0.822831513
ANXA1	-1.837276122	8.162532653	-10.60958548	4.56E-23	6.92E-21	41.45568908
OSBPL6	-1.830903052	0.120683552	-7.567609083	3.21E-13	4.86E-12	19.50929134
KIAA0226L	-1.830689562	0.672663897	-9.30323222	1.35E-18	7.34E-17	31.449606
PDLIM4	-1.829931589	3.590900849	-8.35939516	1.39E-15	3.48E-14	24.7780306
CD14	-1.829316034	5.254010827	-9.351006676	9.39E-19	5.45E-17	31.80705761
NRP2	-1.828053893	4.608208388	-10.35066278	3.72E-22	4.76E-20	39.57701145
UBD	-1.827065639	3.809350126	-4.964861062	1.06E-06	4.61E-06	4.909347212
LEFTY2	-1.8244241	-2.89358356	-6.270646511	1.03E-09	7.85E-09	11.75505295
C5AR2	-1.824202344	-0.381954249	-9.590140009	1.50E-19	1.03E-17	33.52172642
MT1E	-1.823702622	3.742823217	-6.691358142	8.47E-11	7.93E-10	14.02390275
AC008964.1	-1.822614188	2.385003774	-7.983620875	1.92E-14	3.74E-13	22.25305824
TIMP2	-1.821761445	7.382773706	-11.40437535	6.21E-26	1.99E-23	48.0111715
CXCL1	-1.81796642	3.291157702	-5.273329104	2.31E-07	1.15E-06	6.43293329
PTGIS	-1.817306633	3.059312152	-4.930301394	1.25E-06	5.36E-06	4.846211288
GLT8D2	-1.814470399	2.597011593	-9.609325565	1.29E-19	8.98E-18	33.84310834
DCSTAMP	-1.812763023	-3.12228361	-8.593254017	2.60E-16	7.84E-15	26.41898952
AXL	-1.811867506	4.957829483	-10.01622187	5.37E-21	5.14E-19	36.92223428
ITGBL1	-1.810892624	2.721800336	-6.635745705	1.19E-10	1.08E-09	13.78414244
WT1	-1.80929605	-2.337053489	-5.864317357	1.02E-08	6.44E-08	9.574307894
FAM20A	-1.80646366	2.55103258	-8.354917145	1.43E-15	3.57E-14	24.77463044
CRYAB	-1.803847139	3.393961452	-7.908321221	3.22E-14	5.97E-13	21.71829911
CTSK	-1.802983283	5.656400065	-9.514708595	2.68E-19	1.72E-17	33.0011881
CSF1R	-1.802656006	4.515310486	-8.651517338	1.70E-16	5.41E-15	26.76148728
SPRR2E	-1.797717504	-2.55303294	-4.484362198	9.84E-06	3.58E-05	3.04839821
IGSF21	-1.796250352	-0.295634831	-8.878409292	3.24E-17	1.23E-15	28.34672592
FCGR1A	-1.791245451	2.258247334	-8.755226328	8.01E-17	2.76E-15	27.57510885
KRT34	-1.789396471	-2.964050699	-6.485437507	2.92E-10	2.47E-09	12.96295746
CD80	-1.789028609	-0.829025737	-9.105509417	5.99E-18	2.74E-16	29.9767491
FOLR3	-1.78111076	-3.878558341	-8.448915583	7.33E-16	1.97E-14	25.42501699
KLHL38	-1.780148868	-3.175585888	-9.790670897	3.16E-20	2.48E-18	35.16771423
ZNF385B	-1.779649817	-2.145801987	-6.469408624	3.21E-10	2.70E-09	12.88579579
OLFML3	-1.778844269	3.830268467	-8.276875961	2.49E-15	5.89E-14	24.19149282
ROS1	-1.778275499	-2.819311746	-5.75648273	1.84E-08	1.10E-07	8.996695448
CCL3	-1.777512308	1.825893604	-7.816950242	6.01E-14	1.07E-12	21.14869173
CDX1	-1.7764402	-2.212441315	-8.402799816	1.02E-15	2.65E-14	25.06692434
IGFBP6	-1.775405125	3.989177608	-7.69022336	1.41E-13	2.29E-12	20.22737845
ADAMTS14	-1.775285857	2.424594497	-9.747068891	4.44E-20	3.43E-18	34.87744458
FCER1G	-1.774504094	4.015489424	-8.714341452	1.08E-16	3.61E-15	27.25047284
ITGA5	-1.763470958	6.988682742	-12.89544224	1.50E-31	2.32E-28	60.84250713
EMR1	-1.763032033	-0.578974893	-7.205826757	3.40E-12	4.14E-11	17.24056015
CCDC8	-1.760528848	1.865148606	-7.191233819	3.73E-12	4.51E-11	17.15713814
CD44	-1.750326726	8.223279737	-10.44981774	1.67E-22	2.30E-20	40.16872027
CCNA1	-1.749335159	-2.047983283	-5.382833243	1.32E-07	6.82E-07	7.142440766
CASP5	-1.748569143	-2.932425978	-8.241914361	3.18E-15	7.36E-14	23.98755536
FMN1	-1.748182352	1.907653073	-9.025153971	1.09E-17	4.66E-16	29.49876221
MMP1	-1.747860641	4.626535723	-4.936408772	1.22E-06	5.22E-06	4.642788738
DPYD	-1.74751337	3.916384017	-7.791378685	7.14E-14	1.25E-12	20.89989915
C3orf80	-1.743375241	0.63522417	-10.02188123	5.13E-21	4.94E-19	36.82905968
PLXNA4	-1.741829706	-0.416511094	-6.839109333	3.42E-11	3.46E-10	15.02942667
KLF17	-1.740321759	-3.995781243	-7.999064159	1.73E-14	3.39E-13	22.35533687
NAV3	-1.739318961	0.021555538	-7.861639704	4.43E-14	8.03E-13	21.40766919
GLIS1	-1.737548392	-0.802363445	-8.611381238	2.28E-16	7.02E-15	26.47211895
ITGB2	-1.734307799	5.168172656	-8.401216371	1.03E-15	2.68E-14	24.92061069
IFNG	-1.73209477	-2.386914621	-6.567945363	1.78E-10	1.56E-09	13.44645459
C1R	-1.730996818	7.590131623	-11.19799286	3.52E-25	8.87E-23	46.28457835
NTN1	-1.729365752	2.043971304	-7.011075413	1.17E-11	1.28E-10	16.04879275
SCN2B	-1.728213357	-3.423784515	-7.654283712	1.80E-13	2.87E-12	20.08764688
TNFRSF9	-1.728190596	-0.994370843	-8.580707693	2.85E-16	8.41E-15	26.26267326
SPON2	-1.728087586	5.217143897	-10.21186656	1.13E-21	1.26E-19	38.4318102
CHI3L2	-1.724181356	1.389203034	-6.497176523	2.72E-10	2.31E-09	13.03579021
CCL4	-1.723936397	1.920697414	-7.708664443	1.25E-13	2.06E-12	20.441008
SIGLEC7	-1.723068119	-0.012874028	-8.881425001	3.17E-17	1.21E-15	28.37345699
C5AR1	-1.720348999	2.917718475	-9.071991841	7.70E-18	3.42E-16	29.86650068
CCL19	-1.717511014	0.631350025	-4.914333188	1.35E-06	5.75E-06	4.945528546
CD209	-1.714317151	1.858610989	-7.177509793	4.08E-12	4.87E-11	17.07208658
TPSAB1	-1.71402133	3.404766872	-6.7103753	7.54E-11	7.14E-10	14.16696144
ALOX5AP	-1.713487762	2.916212597	-8.23125008	3.43E-15	7.88E-14	23.91966829
RSPO2	-1.712558345	-2.830205002	-5.685119816	2.70E-08	1.58E-07	8.629673272
HAPLN3	-1.712462398	3.969119244	-8.920869282	2.37E-17	9.48E-16	28.73826581
ZBP1	-1.710888067	0.679056771	-6.683106767	8.90E-11	8.31E-10	14.11574067
RGS1	-1.710853012	4.919694204	-8.058827198	1.14E-14	2.32E-13	22.58654395
DHRS9	-1.710339964	1.13500661	-5.171729941	3.85E-07	1.82E-06	6.114504937
PLAUR	-1.70978965	5.453158569	-11.96456648	5.20E-28	3.41E-25	52.83542879
XPNPEP2	-1.709390402	-1.975261586	-6.279327009	9.78E-10	7.52E-09	11.8209469
EYA1	-1.705828623	-1.338481725	-7.118426655	5.94E-12	6.88E-11	16.70917542
PRF1	-1.703253762	2.447920274	-7.185640056	3.87E-12	4.66E-11	17.10776568
CCBE1	-1.700661904	-0.43053036	-5.582168928	4.68E-08	2.62E-07	8.148441437
SFRP1	-1.700181156	1.777354862	-4.803717492	2.29E-06	9.34E-06	4.390203409
CCL13	-1.700074136	0.785956791	-6.457957396	3.44E-10	2.87E-09	12.82153908
TUBB6	-1.699104954	6.341057693	-11.2289828	2.71E-25	7.17E-23	46.59107223
ANXA8L2	-1.69877549	5.926735823	-5.593383616	4.41E-08	2.48E-07	7.638894558
HS3ST3B1	-1.698559203	1.149787284	-8.448885764	7.33E-16	1.97E-14	25.39269255
CTGF	-1.697916648	6.418246623	-8.972169491	1.62E-17	6.68E-16	28.89007601
PTGDR	-1.694507383	-2.372429251	-9.566004814	1.81E-19	1.21E-17	33.41949466
CDH11	-1.694285672	4.609263079	-7.816437354	6.03E-14	1.07E-12	20.9916161
BGN	-1.693700161	8.03021975	-10.81991833	8.13E-24	1.43E-21	43.1638662
GNLY	-1.692861342	1.880904503	-6.183072236	1.70E-09	1.24E-08	11.25903629
PTGFR	-1.692721341	-0.248237002	-6.44665963	3.67E-10	3.05E-09	12.76188863
COL5A3	-1.691375217	4.537018011	-9.50835759	2.82E-19	1.80E-17	33.04986221
ECM1	-1.689786628	4.826152568	-10.0978306	2.81E-21	2.95E-19	37.56571422
MRC1	-1.688635708	0.113133429	-4.131166492	4.49E-05	0.000144252	1.68174094
FAM46B	-1.687442903	2.023241202	-7.267746935	2.28E-12	2.86E-11	17.62928002
SLAMF8	-1.68568059	3.358304839	-8.13984134	6.51E-15	1.41E-13	23.27862148
GZMH	-1.68448404	0.233097646	-6.709994931	7.56E-11	7.15E-10	14.27276967
MAOB	-1.677935057	1.856778437	-6.155489714	1.99E-09	1.43E-08	11.10855134
GNB4	-1.676674028	2.430713022	-8.576092194	2.94E-16	8.68E-15	26.31369245
CEACAM4	-1.676529463	-2.010337622	-8.601463823	2.45E-16	7.48E-15	26.4345921
BCAT1	-1.674077478	4.409376299	-6.80643883	4.19E-11	4.17E-10	14.6206796
OSCAR	-1.67390164	1.477449172	-9.599497805	1.40E-19	9.65E-18	33.70257827
IL2RA	-1.673395002	1.698945671	-7.351629807	1.33E-12	1.75E-11	18.15834598
KRT79	-1.673024967	-1.481996093	-4.881255455	1.59E-06	6.65E-06	4.805455868
BACH2	-1.670163878	0.478286826	-7.519776233	4.40E-13	6.39E-12	19.21089021
CNTNAP3	-1.669503394	0.277931581	-5.414787252	1.12E-07	5.87E-07	7.310831902
GZMA	-1.669222095	1.578079667	-6.359920083	6.12E-10	4.88E-09	12.25321542
MEFV	-1.663793185	-0.985034038	-8.160305346	5.64E-15	1.24E-13	23.38748135
SIGLEC1	-1.663522651	2.879263311	-7.322008544	1.61E-12	2.07E-11	17.93982778
OSM	-1.662395391	1.169809778	-8.39454769	1.08E-15	2.80E-14	25.01935557
MYOM3	-1.662345515	-0.12271321	-8.884410708	3.10E-17	1.19E-15	28.39106638
SERPING1	-1.659116835	7.357058852	-9.865052646	1.77E-20	1.49E-18	35.57722276
SIGLEC10	-1.657652269	1.941711068	-7.588023792	2.80E-13	4.30E-12	19.660135
HPSE2	-1.657305678	-2.352374608	-5.454585496	9.13E-08	4.85E-07	7.486331884
MXRA8	-1.656746454	5.41826703	-8.895398362	2.86E-17	1.11E-15	28.41608658
ANXA13	-1.655910162	-3.848047275	-7.627877324	2.15E-13	3.36E-12	19.91297881
NLRP7	-1.655172317	-0.452123281	-4.335868173	1.89E-05	6.49E-05	2.498740321
TGM1	-1.653966336	1.923302513	-5.41267132	1.14E-07	5.92E-07	7.233739164
FMOD	-1.653150511	4.633148928	-8.589207582	2.68E-16	7.98E-15	26.30089621
FDCSP	-1.650547127	-1.805673604	-4.234902392	2.91E-05	9.68E-05	2.069748379
CYBB	-1.649686116	4.074253479	-7.26120023	2.38E-12	2.97E-11	17.4574041
KRT75	-1.648837084	-3.172565214	-4.539229182	7.70E-06	2.86E-05	3.243897082
GPR176	-1.647453459	3.108842324	-9.095073202	6.48E-18	2.93E-16	30.03505256
MEOX2	-1.647123883	-1.393460828	-6.157395755	1.97E-09	1.42E-08	11.15537985
FAS	-1.646563868	3.581938242	-10.73937472	1.58E-23	2.53E-21	42.699132
DSC2	-1.646063253	5.180931302	-6.344987285	6.68E-10	5.28E-09	11.81225026
FOXC2	-1.645489184	-2.401140033	-7.413222471	8.87E-13	1.21E-11	18.54426728
CSF2	-1.644334999	-1.663159066	-6.508673182	2.54E-10	2.17E-09	13.11214114
SIGLEC12	-1.64309169	-1.172693509	-6.600679126	1.47E-10	1.30E-09	13.63956333
MKX	-1.642551138	-1.310051388	-6.360322116	6.10E-10	4.87E-09	12.27607089
KLK9	-1.642346061	-4.390374548	-5.775045818	1.66E-08	1.01E-07	9.01366998
SCEL	-1.641060064	0.849159579	-4.031783971	6.76E-05	0.000210594	1.268815774
TYROBP	-1.640314451	4.507706206	-8.69280839	1.26E-16	4.17E-15	27.04976256
TNFAIP8L3	-1.64013089	1.207829242	-8.51565447	4.55E-16	1.28E-14	25.85796131
CLEC4D	-1.638544698	-3.241383925	-8.615470085	2.21E-16	6.83E-15	26.57656643
CADM3	-1.637157536	-1.040976986	-5.046806519	7.14E-07	3.20E-06	5.566358552
VNN1	-1.636136989	-0.620998354	-6.803070627	4.28E-11	4.25E-10	14.81664435
ZFPM2	-1.634140442	0.838930079	-8.291333802	2.25E-15	5.40E-14	24.30159095
MYEOV	-1.632768388	2.507863747	-4.263527494	2.57E-05	8.65E-05	2.033629
COL12A1	-1.630893235	7.257544544	-9.50652228	2.86E-19	1.82E-17	32.82827347
C10orf67	-1.630802514	-2.7401111	-7.013603271	1.15E-11	1.26E-10	16.07490762
DIO2	-1.63047909	2.842173602	-6.41108658	4.53E-10	3.70E-09	12.47641344
KCNMB1	-1.629030296	2.035509185	-7.41625153	8.69E-13	1.19E-11	18.56238069
IL10	-1.624634107	-0.898664357	-8.560869434	3.28E-16	9.52E-15	26.11960376
MSR1	-1.624554704	3.324929166	-7.728264856	1.09E-13	1.83E-12	20.52671535
OLFML2B	-1.621968374	4.412126475	-8.432276961	8.26E-16	2.19E-14	25.21537847
PSG4	-1.620831106	-2.177334836	-4.327971612	1.95E-05	6.70E-05	2.428909811
RETN	-1.6203098	-3.226833676	-8.710136805	1.11E-16	3.71E-15	27.24280289
RAB31	-1.62019511	6.317092963	-12.97845579	7.19E-32	1.31E-28	61.59471105
HCK	-1.619802103	3.190773477	-8.075065356	1.02E-14	2.10E-13	22.84623764
BICC1	-1.618663984	2.475626825	-6.450117543	3.60E-10	3.00E-09	12.72414667
TPM2	-1.618543721	7.111735262	-9.687454291	7.06E-20	5.21E-18	34.2151614
SPOCK1	-1.617772317	3.974177932	-6.315463291	7.93E-10	6.19E-09	11.81577299
AOX1	-1.617311026	0.12957853	-6.135218864	2.24E-09	1.60E-08	11.03596562
UNC5A	-1.614278157	-2.219828064	-7.707691354	1.26E-13	2.07E-12	20.42332372
MSRB3	-1.614186481	3.909460985	-7.894768399	3.54E-14	6.51E-13	21.58470905
PRUNE2	-1.60925034	1.868184418	-5.191385889	3.49E-07	1.67E-06	6.166068535
PCSK1	-1.608288535	-0.907351349	-7.021712962	1.10E-11	1.20E-10	16.11972463
IGFL3	-1.60771351	-4.481375528	-6.690942555	8.49E-11	7.95E-10	14.10009889
C19orf59	-1.607556923	-1.560938751	-8.101641818	8.49E-15	1.79E-13	23.00465174
ZNF114	-1.607339231	0.013691359	-5.141637243	4.48E-07	2.09E-06	6.0068681
SIGLEC9	-1.606226986	0.248985815	-9.110082389	5.79E-18	2.66E-16	30.02269111
IFI30	-1.605631257	6.954790009	-10.0584915	3.84E-21	3.86E-19	37.10058444
PRRX2	-1.604748365	1.229682919	-8.925162715	2.29E-17	9.25E-16	28.74725886
HOXD11	-1.604142601	0.387246908	-4.903631179	1.43E-06	6.03E-06	4.904502698
SH3GL3	-1.604034333	-2.714632928	-5.212632465	3.14E-07	1.51E-06	6.299060022
SIRPA	-1.603083723	5.10652301	-10.05072344	4.08E-21	4.03E-19	37.17077935
PTPRZ1	-1.602942665	-0.771674065	-3.69481326	0.000254183	0.000704735	0.089258308
CPA3	-1.60226042	1.768237969	-6.018848405	4.32E-09	2.89E-08	10.36921289
MAMDC2	-1.602055347	0.976800617	-6.498818241	2.70E-10	2.29E-09	13.05134337
RP11.766F14.2	-1.601723806	-3.473332215	-6.646373815	1.11E-10	1.02E-09	13.87925923
GAS7	-1.601568216	3.547959501	-7.877874721	3.97E-14	7.25E-13	21.50015582
S100A9	-1.601425284	8.083980063	-4.88011614	1.59E-06	6.69E-06	4.036620511
X1.Dec	-1.600950648	-3.76953367	-7.325066587	1.58E-12	2.04E-11	17.98335408
TNNT1	-1.600709107	1.471792456	-4.780302075	2.55E-06	1.04E-05	4.304765505
AREG	-1.600212078	3.2947377	-4.47540225	1.02E-05	3.71E-05	2.806838458
CXCL6	-1.599706505	0.84740123	-4.888817516	1.53E-06	6.44E-06	4.821003221
NEGR1	-1.597349181	1.056185906	-6.421397378	4.26E-10	3.50E-09	12.61088407
PDZRN4	-1.597160407	-1.849361701	-5.345637532	1.60E-07	8.12E-07	6.967225279
MYL9	-1.591060237	7.262951886	-8.655477462	1.66E-16	5.27E-15	26.54746851
SLC2A5	-1.590456667	2.055436792	-8.44796053	7.38E-16	1.98E-14	25.41448577
PPAPDC3	-1.590400077	-0.008772038	-8.403594495	1.01E-15	2.65E-14	25.03913472
HAVCR2	-1.589706974	2.925658141	-8.309280393	1.98E-15	4.80E-14	24.45429847
HLA.DQB1	-1.58860871	4.917280211	-5.659330798	3.10E-08	1.79E-07	8.119849268
CDK6	-1.585849575	4.554250128	-7.762330898	8.70E-14	1.48E-12	20.63462218
TLR6	-1.585594472	1.051315189	-8.998153499	1.33E-17	5.61E-16	29.26170001
RCN3	-1.58395533	4.797497415	-8.860036388	3.71E-17	1.39E-15	28.22221354
LILRB3	-1.583560547	1.17430087	-9.229309641	2.36E-18	1.20E-16	30.94404254
SCRG1	-1.583487193	-2.165181565	-5.044480745	7.22E-07	3.23E-06	5.532616712
MRC2	-1.583003483	6.387759426	-10.92012712	3.56E-24	6.55E-22	44.03825591
IFITM3	-1.58270917	8.328957149	-10.75510512	1.39E-23	2.28E-21	42.6299961
SLAMF9	-1.581290991	-2.194348162	-7.430529426	7.92E-13	1.09E-11	18.65117564
MNDA	-1.580806561	1.766039443	-7.761894331	8.72E-14	1.48E-12	20.78796591
MMP7	-1.580795129	3.659517612	-4.285747261	2.34E-05	7.93E-05	1.971935916
TREM2	-1.580468538	2.439582616	-8.246840455	3.07E-15	7.14E-14	24.0322453
NTM	-1.580366107	2.581203425	-7.814595658	6.10E-14	1.08E-12	21.12660186
GPR97	-1.580344167	-0.456904181	-8.060149615	1.13E-14	2.30E-13	22.71181485
CD53	-1.57673869	4.00604033	-7.551603002	3.56E-13	5.31E-12	19.31546795
SLC11A1	-1.575394976	3.012228416	-10.05146844	4.06E-21	4.03E-19	37.24357456
HAND2	-1.575116362	0.086716949	-5.883243618	9.19E-09	5.86E-08	9.690971256
GPR111	-1.574825072	-3.056900567	-6.895440556	2.41E-11	2.51E-10	15.36006246
EVI2A	-1.571051821	2.038152214	-8.122501966	7.34E-15	1.57E-13	23.1862068
SOX9	-1.57057119	4.616356076	-6.035395884	3.94E-09	2.65E-08	10.16916453
MCHR1	-1.56657398	-2.104161699	-7.40026439	9.65E-13	1.30E-11	18.45939479
LTBP2	-1.565419355	6.172720549	-10.8067115	9.07E-24	1.56E-21	43.12462795
HLA.DQA1	-1.565296611	4.553305141	-5.475660947	8.19E-08	4.39E-07	7.235955332
SLPI	-1.56492189	5.501227225	-4.417869833	1.32E-05	4.68E-05	2.199978625
TMEM158	-1.564487897	3.067843895	-8.327284644	1.74E-15	4.29E-14	24.57472658
DACT1	-1.562235607	2.489934749	-7.551142643	3.58E-13	5.32E-12	19.41319026
MSN	-1.562125181	7.821242893	-11.04765417	1.23E-24	2.56E-22	45.03410009
GPX8	-1.561613048	4.205104009	-10.51598818	9.76E-23	1.40E-20	40.90424237
AL360004.1	-1.560703433	-4.401007763	-9.029440751	1.06E-17	4.54E-16	29.55514221
DOK2	-1.557720878	2.266971832	-7.968051377	2.14E-14	4.11E-13	22.14933593
IL36G	-1.556319152	-1.928380909	-5.073730773	6.26E-07	2.84E-06	5.675790647
CHSY3	-1.555576186	1.064008546	-9.956842048	8.58E-21	7.85E-19	36.37355578
MFI2	-1.555568155	3.953240627	-6.33759407	6.97E-10	5.50E-09	11.94059296
RARRES2	-1.555391716	4.968405259	-7.396357105	9.90E-13	1.33E-11	18.19548367
RSC1A1	-1.552273902	-4.401092561	-5.11837653	5.02E-07	2.32E-06	5.750278413
HEPH	-1.55066679	3.149298395	-7.694657457	1.37E-13	2.23E-12	20.31627573
AIF1	-1.550418462	3.490432338	-8.017868676	1.52E-14	3.01E-13	22.44154832
IL22RA2	-1.550405883	-2.684348926	-6.359385895	6.14E-10	4.89E-09	12.25741141
MYLK	-1.549128596	5.893205804	-8.28584791	2.34E-15	5.57E-14	24.02929558
ADAMDEC1	-1.548952487	1.034667926	-5.350383434	1.56E-07	7.94E-07	6.973785337
RP11.986E7.7	-1.548691041	-4.285031962	-6.961061669	1.60E-11	1.71E-10	15.72211627
AC018816.3	-1.547594773	-1.444456827	-8.923479424	2.32E-17	9.33E-16	28.68333084
CCL24	-1.546315295	-2.659123936	-6.273976385	1.01E-09	7.73E-09	11.78119364
SLC28A3	-1.54504052	1.226149321	-5.123439748	4.90E-07	2.27E-06	5.881349948
AOAH	-1.544945141	1.271582397	-7.012299226	1.16E-11	1.27E-10	16.06748185
SHOX2	-1.544810683	-0.875871264	-6.376652	5.55E-10	4.46E-09	12.36845819
KRTAP2.3	-1.543773046	-4.194079887	-6.370432175	5.75E-10	4.61E-09	12.26702343
SPINK6	-1.543651946	-4.396919461	-6.155982918	1.99E-09	1.43E-08	11.05980044
NEXN	-1.542283006	3.071889343	-8.596836269	2.53E-16	7.67E-15	26.45543142
EPSTI1	-1.542094159	4.707592644	-8.167752544	5.35E-15	1.19E-13	23.34584713
SLCO2B1	-1.541684649	4.202466059	-7.248759369	2.58E-12	3.21E-11	17.35729146
CPXM2	-1.540503808	2.885609562	-6.283929778	9.52E-10	7.34E-09	11.75290061
BATF2	-1.539766829	2.654625622	-6.618661723	1.31E-10	1.18E-09	13.68281774
LAG3	-1.53873832	1.989599833	-6.561821306	1.85E-10	1.62E-09	13.38793855
CALML5	-1.537907168	0.666233558	-2.985549106	0.003024007	0.0067727	-2.201492623
KRT17	-1.535403948	9.973820942	-4.980912685	9.84E-07	4.29E-06	4.477066692
CYTH4	-1.533771288	2.950143083	-8.102999631	8.41E-15	1.78E-13	23.04346079
EHD2	-1.533732595	6.684069757	-12.18030074	8.04E-29	6.93E-26	54.61918188
CMKLR1	-1.531419293	2.440239872	-7.314206069	1.69E-12	2.17E-11	17.90815825
CXCL2	-1.53049321	1.521189067	-5.74710913	1.93E-08	1.16E-07	8.945169953
SRGN	-1.530378178	5.578109027	-8.419930773	9.02E-16	2.38E-14	24.99590385
IL2RG	-1.530184442	4.011231568	-6.795974525	4.47E-11	4.42E-10	14.60199513
CPEB1	-1.529283004	-1.279946131	-6.802721082	4.28E-11	4.25E-10	14.81576331
IL15RA	-1.52891687	3.755635869	-8.597324614	2.52E-16	7.66E-15	26.42802802
KCNE4	-1.528003419	1.944768689	-8.144247358	6.31E-15	1.37E-13	23.33238465
RHOH	-1.527087751	1.348677189	-7.379557776	1.11E-12	1.48E-11	18.33434557
SLIT2	-1.52631141	1.599891482	-5.861134017	1.04E-08	6.54E-08	9.536610622
NOD2	-1.521845935	1.818266296	-7.637249194	2.02E-13	3.18E-12	19.97790227
SNAI2	-1.521604233	4.8216986	-7.738872033	1.02E-13	1.71E-12	20.43714877
ADAMTS4	-1.51970885	4.374806126	-8.218938224	3.74E-15	8.52E-14	23.73469788
RASSF9	-1.519560221	-1.304845815	-5.849492042	1.11E-08	6.93E-08	9.514286982
PALLD	-1.519290509	6.882862447	-11.71745417	4.34E-27	2.09E-24	50.65817326
FGF1	-1.518949345	0.439675772	-8.671285571	1.48E-16	4.78E-15	26.91104652
DKK2	-1.517332432	0.376791144	-6.162052094	1.92E-09	1.38E-08	11.17966267
ZCCHC5	-1.517096239	-4.604197966	-9.864738703	1.77E-20	1.49E-18	35.79743923
NLRP3	-1.514453715	0.822124969	-8.432452524	8.25E-16	2.19E-14	25.26845657
NXN	-1.514391789	5.518804069	-9.167696508	3.76E-18	1.80E-16	30.39791276
RGMA	-1.513913027	1.245276653	-5.415584632	1.12E-07	5.85E-07	7.28343847
SLC7A7	-1.513437296	3.088993771	-8.294952453	2.19E-15	5.27E-14	24.34994882
NKG7	-1.513371104	1.985643339	-6.170367029	1.83E-09	1.33E-08	11.18186502
MXRA5	-1.513280325	6.190412677	-7.737944203	1.03E-13	1.72E-12	20.2818295
GEM	-1.51250583	3.298603648	-7.342470211	1.41E-12	1.84E-11	18.03960538
KCNQ5	-1.512490001	-1.98191093	-5.127963284	4.79E-07	2.23E-06	5.927956299
RHOD	-1.511600952	4.894160126	-8.755082883	8.01E-17	2.76E-15	27.44894548
CST7	-1.510670138	1.699258466	-7.361256132	1.25E-12	1.65E-11	18.21857435
GAS6	-1.508873076	6.022420881	-8.907891462	2.61E-17	1.03E-15	28.44258206
TLL1	-1.50847506	0.05027203	-5.795140365	1.49E-08	9.07E-08	9.231858047
ACTA2	-1.50742023	7.69033776	-8.050098966	1.21E-14	2.46E-13	22.30004253
SCARF2	-1.506266063	3.067174374	-8.651309708	1.71E-16	5.41E-15	26.84023132
MS4A6A	-1.503343142	3.967978759	-7.420312788	8.47E-13	1.16E-11	18.4710943
IFITM1	-1.503325125	6.584448719	-7.769266191	8.30E-14	1.42E-12	20.45908643
TNFSF13B	-1.502806481	2.137811423	-7.778294309	7.81E-14	1.35E-12	20.89464245
RAB3IL1	-1.502456622	2.654575629	-9.347971922	9.61E-19	5.50E-17	31.89390844
NCKAP1L	-1.50138466	3.259821998	-7.123308194	5.76E-12	6.69E-11	16.67061872
CEBPE	-1.501373265	-3.817489762	-8.817802199	5.06E-17	1.81E-15	28.02189257
PAPPA	-1.500735174	1.535482757	-6.823381381	3.77E-11	3.78E-10	14.93152236
SAMSN1	-1.500326344	2.270408912	-7.682630934	1.49E-13	2.40E-12	20.26819325
PXDN	-1.499275682	5.775563079	-9.191488253	3.14E-18	1.53E-16	30.5514892
FBLN2	-1.498887087	5.120669367	-6.578967295	1.67E-10	1.47E-09	13.16028816
GPR183	-1.498476703	2.510939821	-7.706005509	1.27E-13	2.09E-12	20.41540998
NCF1	-1.497616792	1.830658861	-7.604786026	2.50E-13	3.87E-12	19.76837832
CCL4L2	-1.493560039	-0.125574853	-5.415452049	1.12E-07	5.85E-07	7.320657085
PRICKLE1	-1.492822285	2.297431587	-7.064462468	8.37E-12	9.39E-11	16.36419065
GPR132	-1.4914826	1.787726223	-8.814187311	5.20E-17	1.85E-15	27.98253566
TCHH	-1.491064761	-0.27829482	-5.715694462	2.29E-08	1.35E-07	8.825727522
WISP2	-1.489303663	0.653005001	-4.643111135	4.81E-06	1.86E-05	3.748473759
IL12RB1	-1.489145998	1.210251583	-7.19657701	3.61E-12	4.38E-11	17.19405682
S100B	-1.487746059	0.999761876	-6.799200929	4.38E-11	4.34E-10	14.79467061
PDGFRB	-1.484563236	6.126605383	-9.902584615	1.31E-20	1.13E-18	35.92748068
IL11	-1.48455253	1.43358168	-6.644857862	1.12E-10	1.02E-09	13.88464796
CAV2	-1.482616298	5.919357594	-10.64128892	3.52E-23	5.54E-21	41.79638563
NFE2	-1.481539644	-1.050511778	-6.386242205	5.24E-10	4.23E-09	12.42207078
PTPRD	-1.479367372	0.211656151	-5.422284411	1.08E-07	5.67E-07	7.348507038
GRIA3	-1.479182002	-2.328123659	-6.290330525	9.18E-10	7.10E-09	11.87884659
CD84	-1.477973706	2.151416442	-7.113460439	6.13E-12	7.07E-11	16.66942604
LHX1	-1.477598277	-2.620047797	-4.306435715	2.14E-05	7.30E-05	2.32173277
SULT2B1	-1.477201214	1.978953412	-4.843594051	1.90E-06	7.86E-06	4.547078844
RUNX3	-1.476602322	2.886106754	-7.072908846	7.93E-12	8.93E-11	16.38638135
CYR61	-1.475661648	6.762099732	-9.050591311	9.03E-18	3.96E-16	29.43721099
THBS1	-1.475537804	7.912954468	-9.684108125	7.25E-20	5.30E-18	34.16323071
C6orf15	-1.475295373	-3.96615159	-4.829825599	2.02E-06	8.35E-06	4.457808815
HTRA1	-1.47526797	6.446420767	-10.52623863	8.98E-23	1.31E-20	40.83635084
IRF8	-1.475213294	2.449821709	-6.599526935	1.48E-10	1.31E-09	13.58310401
RNASE7	-1.475192127	0.272615914	-4.638452845	4.92E-06	1.89E-05	3.742377398
TDO2	-1.474093803	1.966138218	-7.939574926	2.60E-14	4.92E-13	21.9600629
SELPLG	-1.471507397	3.482726648	-7.944452055	2.52E-14	4.78E-13	21.94619049
MYO1G	-1.471476471	2.683771055	-7.704828007	1.28E-13	2.10E-12	20.40222019
LGALS7	-1.471466399	-1.923981193	-3.930731617	0.000101539	0.000305453	0.906935473
KLRD1	-1.470186034	-0.24428493	-6.3493214	6.51E-10	5.15E-09	12.21583488
TRPS1	-1.4693487	2.701800138	-6.872395239	2.79E-11	2.87E-10	15.18023647
TMEM200A	-1.468601501	1.734361083	-7.818852475	5.93E-14	1.05E-12	21.16115366
C3	-1.46815143	7.224517414	-6.104368751	2.67E-09	1.87E-08	10.25876621
SLA	-1.46637	3.214954096	-7.44477183	7.21E-13	1.00E-11	18.69417856
EDNRA	-1.4662436	3.127576986	-9.155138346	4.13E-18	1.95E-16	30.47466024
CFB	-1.465565616	5.796827453	-6.658775363	1.03E-10	9.49E-10	13.54314955
CCR5	-1.465055148	1.722876215	-6.819638673	3.86E-11	3.87E-10	14.90533467
TEAD4	-1.460633266	3.762772091	-9.280414397	1.60E-18	8.53E-17	31.38313579
PDCD1	-1.460532612	0.157583614	-6.135466936	2.24E-09	1.59E-08	11.03697162
CRISPLD2	-1.457066412	5.457041324	-9.035240093	1.01E-17	4.38E-16	29.42519536
C15orf48	-1.453711727	4.227772364	-5.624850927	3.73E-08	2.12E-07	8.040267076
GPR141	-1.453686631	-2.669534209	-7.693596489	1.38E-13	2.24E-12	20.33846438
C10orf55	-1.453297205	0.346076062	-7.936880777	2.65E-14	5.00E-13	21.91059807
ANGPTL1	-1.453157623	-0.579691224	-5.348026832	1.58E-07	8.03E-07	6.99557136
KATNAL1	-1.452718105	2.855301866	-9.393634256	6.78E-19	4.04E-17	32.23807916
RGS2	-1.452543037	4.887712649	-8.36361263	1.35E-15	3.39E-14	24.67577582
CD86	-1.451536393	2.780551914	-7.972771699	2.07E-14	4.01E-13	22.17089307
WNT5B	-1.451474283	2.810302153	-5.676398542	2.83E-08	1.65E-07	8.488459441
ANKRD1	-1.446765648	-2.518222348	-5.442166	9.74E-08	5.16E-07	7.421956048
COL7A1	-1.446611075	7.158556541	-7.282619866	2.07E-12	2.63E-11	17.26477178
ELFN2	-1.446230062	-1.689414541	-5.020538317	8.12E-07	3.60E-06	5.437956203
PRR16	-1.44517024	0.913289371	-8.829855422	4.63E-17	1.68E-15	28.05342553
SIRPB2	-1.444530663	0.791010729	-8.112996154	7.85E-15	1.67E-13	23.09552059
IGFN1	-1.441938721	-3.060668589	-5.489645877	7.61E-08	4.10E-07	7.634761184
TFEC	-1.441008839	1.093885641	-7.125188576	5.69E-12	6.62E-11	16.75523475
PSORS1C1	-1.440418704	0.399508301	-8.540283715	3.81E-16	1.09E-14	25.99699676
TNN	-1.439931712	-1.523406752	-5.99745495	4.87E-09	3.23E-08	10.2939803
CD248	-1.439651972	4.885649361	-8.9681889	1.67E-17	6.85E-16	28.99209621
GPR133	-1.43832546	0.276163929	-5.012697922	8.43E-07	3.73E-06	5.402711543
HLA.DRB1	-1.436482725	6.910743047	-6.766774659	5.34E-11	5.19E-10	14.09310435
IFIT1	-1.436045178	4.124005808	-5.599385727	4.27E-08	2.41E-07	7.923939688
MZB1	-1.43501022	2.001600306	-4.796089014	2.37E-06	9.66E-06	4.333860691
SLC2A12	-1.434850788	0.702442881	-5.802410568	1.43E-08	8.76E-08	9.258120834
COL8A1	-1.434013043	4.684976143	-6.556005366	1.92E-10	1.67E-09	13.08505566
STX1B	-1.433305315	-1.021904478	-7.728320403	1.09E-13	1.83E-12	20.53557902
HAS2	-1.432594791	2.835692823	-5.693360378	2.59E-08	1.51E-07	8.573488183
PKDCC	-1.431610619	1.542732248	-5.221289456	3.01E-07	1.46E-06	6.326253554
GAP43	-1.425182767	-1.546503034	-5.021478667	8.08E-07	3.58E-06	5.445258604
ST3GAL6	-1.425018088	1.267808733	-9.919770311	1.15E-20	1.00E-18	36.11120705
KRT1	-1.423941609	-0.428389616	-3.042934593	0.002514648	0.005734616	-1.988978877
CXorf21	-1.420338438	-0.687694347	-7.633729859	2.06E-13	3.24E-12	19.92425558
CLDN14	-1.419789055	-1.742226301	-7.712716804	1.22E-13	2.01E-12	20.44584699
C4A	-1.419711484	4.81490755	-6.064196369	3.35E-09	2.30E-08	10.27916998
CYBRD1	-1.419227704	5.26222176	-8.429290374	8.44E-16	2.23E-14	25.088318
VMO1	-1.418423526	0.743678597	-8.044171512	1.26E-14	2.55E-13	22.63371913
GDF5	-1.417891993	-3.287556207	-6.25017649	1.16E-09	8.75E-09	11.63254633
KIRREL	-1.41779326	4.67097021	-9.281810151	1.59E-18	8.50E-17	31.32616244
GJB3	-1.417691225	5.36382065	-6.239328864	1.23E-09	9.28E-09	11.16753183
BIN1	-1.417143184	4.330301861	-7.953982961	2.36E-14	4.50E-13	21.92999443
SLC2A3	-1.416103822	5.078077409	-8.024789952	1.45E-14	2.88E-13	22.31953837
CERCAM	-1.41544921	6.275158938	-10.42181754	2.09E-22	2.81E-20	40.0074898
RBP1	-1.413259196	3.769133352	-6.105015188	2.66E-09	1.87E-08	10.66097511
PNMAL1	-1.411750483	0.233297535	-5.193256517	3.46E-07	1.66E-06	6.244589199
TNFRSF8	-1.411152493	-0.223834954	-7.52605798	4.22E-13	6.15E-12	19.24015915
PPEF1	-1.411067281	-1.364482129	-7.470805986	6.08E-13	8.58E-12	18.89418471
CDH2	-1.410226688	0.819599607	-5.320661674	1.82E-07	9.14E-07	6.836394616
GPR84	-1.408304296	0.075862509	-8.220666168	3.70E-15	8.44E-14	23.79764631
THY1	-1.408288174	6.503093426	-9.380595255	7.49E-19	4.43E-17	31.90703718
FKBP10	-1.405087503	6.238244001	-7.729048834	1.09E-13	1.82E-12	20.2134384
MOXD1	-1.404416965	2.916285703	-5.53953261	5.86E-08	3.23E-07	7.777607118
ZFHX4	-1.403712509	1.467437214	-5.137279403	4.57E-07	2.14E-06	5.931295405
KLK4	-1.401210313	-3.003269234	-5.117336448	5.05E-07	2.33E-06	5.837170347
CSMD2	-1.399735379	0.194091763	-7.924865674	2.88E-14	5.38E-13	21.82755291
LY96	-1.398650132	1.461471018	-8.289107516	2.28E-15	5.45E-14	24.30831336
CCR6	-1.398148264	-1.007243607	-4.954748646	1.12E-06	4.82E-06	5.15005569
GTSF1	-1.397572963	-0.796222128	-3.742322561	0.000212088	0.000598444	0.259689926
HLA.DQA2	-1.396232509	2.060864431	-4.585286344	6.26E-06	2.36E-05	3.408467173
ITGAX	-1.395532547	3.416684279	-7.78584712	7.42E-14	1.29E-12	20.8935624
FILIP1L	-1.395322346	4.731278155	-8.521078815	4.37E-16	1.24E-14	25.79507176
FAM69C	-1.394540955	-3.856312607	-6.244378913	1.20E-09	9.03E-09	11.57834667
SH3RF2	-1.394105946	2.587035496	-5.410100374	1.15E-07	5.99E-07	7.160493384
LMCD1	-1.392666133	4.35052554	-7.830263348	5.49E-14	9.80E-13	21.09939163
X4.Mar	-1.392015872	-1.653172595	-5.239651852	2.74E-07	1.34E-06	6.4647154
SGCA	-1.39200628	-0.038054808	-5.058464467	6.74E-07	3.04E-06	5.620733137
FGL2	-1.391840818	3.510905783	-6.543480076	2.07E-10	1.79E-09	13.16509306
EVI2B	-1.391503129	2.530814172	-7.095048714	6.89E-12	7.87E-11	16.54053255
CEACAM19	-1.391395846	1.787899279	-7.710590916	1.23E-13	2.03E-12	20.45355267
DCLK1	-1.390600151	0.784850301	-5.384686107	1.31E-07	6.76E-07	7.148609751
CIDEC	-1.390295465	-3.691172161	-4.8399289	1.93E-06	7.99E-06	4.524170716
BOC	-1.390271468	2.738396094	-6.466975518	3.26E-10	2.73E-09	12.79809488
TLR1	-1.389459061	1.47194969	-7.932449521	2.73E-14	5.14E-13	21.90819049
CYP26B1	-1.389211782	1.58661956	-5.952939704	6.25E-09	4.08E-08	10.02158076
MALL	-1.388403568	6.12338635	-6.780374587	4.92E-11	4.82E-10	14.2283679
VIT	-1.388390553	-3.195350359	-4.65267013	4.61E-06	1.78E-05	3.731913682
LAPTM5	-1.388161685	6.760691967	-8.550628337	3.53E-16	1.02E-14	25.81804968
POPDC3	-1.387836636	-0.637445684	-4.205538167	3.29E-05	0.000108313	1.98475914
PAPL	-1.387756575	-0.280836326	-4.350219163	1.77E-05	6.14E-05	2.557161432
NTNG2	-1.387307743	0.145665173	-8.707897841	1.13E-16	3.77E-15	27.15566605
SCT	-1.387197419	-3.92789329	-7.096570936	6.83E-12	7.80E-11	16.56221411
PCOLCE	-1.384824148	5.494688257	-8.381956451	1.18E-15	3.02E-14	24.73004466
VENTX	-1.384759272	-1.118817692	-7.389771242	1.03E-12	1.38E-11	18.38158695
CREB3L1	-1.384576155	4.29627621	-6.742343172	6.21E-11	5.95E-10	14.23572799
VIM	-1.384531498	8.690028899	-9.838470015	2.17E-20	1.77E-18	35.34081602
SV2B	-1.383957601	-1.461583103	-5.078180499	6.12E-07	2.78E-06	5.709097261
CGB8	-1.382470645	-2.493101793	-4.252716085	2.69E-05	9.03E-05	2.115302807
PRR5L	-1.381749121	2.734681998	-8.071295331	1.05E-14	2.14E-13	22.834186
C1orf162	-1.381726922	2.597831127	-8.591674968	2.63E-16	7.88E-15	26.42426731
TPO	-1.381346352	-3.551679394	-5.413449647	1.13E-07	5.91E-07	7.232658475
SLC19A3	-1.38082363	-0.980761427	-5.571350392	4.95E-08	2.76E-07	8.094854072
HCST	-1.380516682	2.015228633	-7.553858383	3.51E-13	5.24E-12	19.43913978
SECTM1	-1.378940686	4.037825076	-5.689429055	2.64E-08	1.54E-07	8.398247353
AL603965.1	-1.378072606	2.951145115	-4.622720649	5.28E-06	2.02E-05	3.466696988
PTPLA	-1.377004097	1.29637928	-6.66949111	9.67E-11	8.94E-10	14.02992378
PLXDC2	-1.376220261	4.883147295	-8.083996901	9.60E-15	1.99E-13	22.74225818
MT1G	-1.375281221	0.925862644	-5.771751624	1.69E-08	1.02E-07	9.092848445
PTGER3	-1.374354895	0.482650683	-5.130081925	4.74E-07	2.21E-06	5.940291686
WNT11	-1.374206424	0.560995936	-4.847408759	1.86E-06	7.74E-06	4.645161924
SELM	-1.373396559	5.059207638	-8.335346778	1.65E-15	4.05E-14	24.45365023
ZNF683	-1.373345422	-0.407848364	-5.027603371	7.84E-07	3.49E-06	5.484242929
PSMB9	-1.372258322	5.445842614	-6.90061364	2.34E-11	2.44E-10	15.0290454
PRELP	-1.36903267	3.145912325	-5.033954467	7.60E-07	3.39E-06	5.293138239
ARHGAP22	-1.368818709	1.880157762	-8.641450862	1.83E-16	5.78E-15	26.76383835
CTSG	-1.368191774	-1.155388021	-4.47298244	1.04E-05	3.74E-05	3.056458894
SOST	-1.368114883	-4.016607401	-4.704985656	3.62E-06	1.43E-05	3.90309533
SERPINB9	-1.367928905	4.223815587	-7.735764226	1.04E-13	1.74E-12	20.48596393
DOCK2	-1.367268562	3.038583788	-6.795973891	4.47E-11	4.42E-10	14.69659647
DNAJB5	-1.367232398	3.261901097	-9.076013356	7.47E-18	3.33E-16	29.89182174
KLC3	-1.367123352	3.211854105	-5.655892289	3.16E-08	1.82E-07	8.334989274
SPSB4	-1.367057423	-2.73041501	-5.584871014	4.61E-08	2.58E-07	8.127165145
FASLG	-1.366955888	-1.403814149	-5.8629903	1.03E-08	6.47E-08	9.585352622
CD82	-1.366251437	6.410430783	-9.325546903	1.14E-18	6.26E-17	31.49741823
MIA	-1.364812384	-1.515333566	-5.251921052	2.58E-07	1.27E-06	6.52584713
IL27	-1.364373611	-3.450431807	-7.297865718	1.88E-12	2.39E-11	17.81901302
SPARC	-1.363640881	9.79854892	-10.12070307	2.34E-21	2.49E-19	37.53743021
SASH3	-1.363094793	2.835799454	-6.726328904	6.84E-11	6.52E-10	14.29867708
ZNF365	-1.362889775	1.341530118	-5.34964335	1.57E-07	7.97E-07	6.954074051
LST1	-1.36285748	2.222005254	-8.080097857	9.86E-15	2.04E-13	22.90070115
GLT1D1	-1.361554381	-1.8852823	-7.352110596	1.32E-12	1.74E-11	18.15403568
KIAA0125	-1.361409701	-2.46442398	-5.447781198	9.46E-08	5.02E-07	7.452252948
BTK	-1.360902483	1.550927038	-7.386339961	1.06E-12	1.41E-11	18.37699248
PTPN7	-1.360619403	2.394295931	-6.737648542	6.39E-11	6.11E-10	14.39338274
ECM2	-1.360129281	1.819095143	-8.456586376	6.94E-16	1.88E-14	25.47086501
GPR37	-1.359153603	-0.01932204	-5.05441599	6.88E-07	3.09E-06	5.601557498
SIT1	-1.358325762	0.081079797	-5.987871825	5.14E-09	3.39E-08	10.24383267
ATP10A	-1.358296313	2.022250825	-7.794258171	7.01E-14	1.23E-12	20.99991702
KHDC1L	-1.357608903	-3.631754836	-5.00056735	8.94E-07	3.93E-06	5.258495314
CDH19	-1.356993223	-2.297132972	-4.142315836	4.29E-05	0.000138396	1.693490866
PGLYRP3	-1.356047131	-1.910465917	-3.848344379	0.000140635	0.000411579	0.608583518
GLIPR2	-1.355115565	3.889660732	-7.919923045	2.98E-14	5.55E-13	21.74488867
MT1H	-1.354971967	-1.621453724	-5.663473554	3.03E-08	1.75E-07	8.553749065
LMOD1	-1.354901044	3.863534308	-4.865257334	1.71E-06	7.15E-06	4.410902058
FOXD1	-1.354631921	-2.942526948	-5.317776543	1.85E-07	9.27E-07	6.796612198
IFIT3	-1.353619838	5.127115645	-6.550948982	1.97E-10	1.72E-09	12.98651123
COL23A1	-1.352738971	-0.017560669	-7.575847787	3.03E-13	4.61E-12	19.56007737
CCR2	-1.352390504	-0.256630294	-6.212539222	1.44E-09	1.07E-08	11.45970699
PDLIM7	-1.350014183	6.079632228	-12.31053431	2.59E-29	2.83E-26	55.76462279
AC145676.2	-1.348679864	-4.063303294	-7.403298991	9.46E-13	1.28E-11	18.47228502
PIK3AP1	-1.347201209	2.878104197	-6.870681244	2.82E-11	2.89E-10	15.15586639
PDZRN3	-1.34692468	2.67886312	-6.104879268	2.66E-09	1.87E-08	10.77344199
TNFRSF19	-1.346357293	2.23456894	-5.293357013	2.09E-07	1.04E-06	6.622592191
IL24	-1.346226916	0.85684662	-5.819842702	1.30E-08	8.03E-08	9.344588314
ADAMTS6	-1.346198168	0.724677915	-8.486121699	5.62E-16	1.55E-14	25.63643993
CTLA4	-1.345548813	0.739550627	-6.102621924	2.69E-09	1.89E-08	10.85097909
CLEC11A	-1.344138176	3.290062269	-8.437664224	7.95E-16	2.12E-14	25.32825418
HSPB6	-1.343060627	2.709404055	-4.338098363	1.87E-05	6.44E-05	2.305061936
FAM129A	-1.342841674	5.191139373	-8.223089314	3.63E-15	8.32E-14	23.65876232
DSP	-1.342456641	8.571798953	-6.471094853	3.18E-10	2.67E-09	12.29740632
NFAM1	-1.342418326	2.101530081	-7.229089446	2.93E-12	3.61E-11	17.38466275
GATA5	-1.341784555	-2.234368379	-4.408248161	1.38E-05	4.86E-05	2.75774108
MRGPRF	-1.340657653	2.794566012	-6.11505118	2.51E-09	1.77E-08	10.81840115
PPP4R4	-1.338838945	-2.006422803	-4.389860974	1.49E-05	5.25E-05	2.692854658
BPI	-1.338154103	-3.673703608	-7.421250371	8.41E-13	1.15E-11	18.59317948
RASGRP4	-1.33805678	-0.145574296	-8.503325544	4.97E-16	1.38E-14	25.72124122
FLG	-1.337656618	-1.032592046	-4.42423008	1.28E-05	4.56E-05	2.859464268
TMEM176B	-1.337391632	5.101380468	-7.094732426	6.91E-12	7.88E-11	16.26332703
PDE4B	-1.33733231	2.785075384	-7.488536336	5.41E-13	7.71E-12	18.99740184
FOXL1	-1.337239952	1.513359503	-5.470708987	8.40E-08	4.50E-07	7.54082519
EMP1	-1.33671867	6.738695256	-9.459975815	4.08E-19	2.52E-17	32.49124045
FAM167A	-1.336497865	-0.161581225	-7.592626768	2.71E-13	4.17E-12	19.66480363
TREML2	-1.336155982	-2.402503234	-6.470979569	3.18E-10	2.67E-09	12.89344527
FCGR2B	-1.336091494	2.582264912	-6.596387603	1.50E-10	1.33E-09	13.55367863
P2RX7	-1.334796934	-0.296446296	-7.191269447	3.73E-12	4.51E-11	17.14996176
CXCR3	-1.334442886	0.218391256	-6.000541736	4.79E-09	3.19E-08	10.30983305
HSPB2	-1.334021215	0.543738885	-8.092402179	9.05E-15	1.89E-13	22.9504801
FUT7	-1.333956887	-1.22953104	-6.852918424	3.14E-11	3.20E-10	15.11137872
CD7	-1.333149448	2.46509514	-6.170375582	1.83E-09	1.33E-08	11.14977554
KRT86	-1.333095263	0.332145591	-5.564177322	5.14E-08	2.86E-07	8.049156705
CACNG8	-1.331641137	-2.904974524	-6.272141125	1.02E-09	7.80E-09	11.76645167
HLA.DPB1	-1.330754148	6.453490594	-7.103662864	6.53E-12	7.47E-11	16.17696616
MFAP4	-1.329865514	4.783320185	-4.935509301	1.22E-06	5.24E-06	4.57483111
PHYHIP	-1.32904906	0.605177178	-5.87922397	9.40E-09	5.98E-08	9.661153889
ASPG	-1.329012486	-0.281521801	-4.364284531	1.67E-05	5.80E-05	2.61419578
LILRB1	-1.328100431	1.620474049	-6.992788214	1.31E-11	1.42E-10	15.9448452
MPEG1	-1.327180557	3.622583648	-6.607109782	1.41E-10	1.26E-09	13.52088298
RBM24	-1.324572597	-1.012045928	-5.919172883	7.54E-09	4.86E-08	9.883247773
DOK5	-1.322632382	-0.423289696	-6.243113721	1.21E-09	9.09E-09	11.62795912
CD2	-1.322268476	2.464035702	-5.86347488	1.03E-08	6.46E-08	9.492382026
UCN2	-1.321771897	1.025744183	-5.974059999	5.55E-09	3.65E-08	10.15293234
TMEM239	-1.321346522	-5.030688953	-7.947311333	2.47E-14	4.69E-13	21.99028431
SNX20	-1.320694823	1.87591197	-6.754629676	5.76E-11	5.54E-10	14.51487138
RIMBP2	-1.320177615	-2.724775103	-5.514381591	6.69E-08	3.64E-07	7.773914647
CEACAM3	-1.319146728	-2.915707278	-6.779171955	4.95E-11	4.85E-10	14.6719607
RRAS	-1.318000403	5.317558024	-11.86740884	1.20E-27	7.03E-25	52.00390107
SOD3	-1.316088711	4.105905847	-5.961252384	5.97E-09	3.91E-08	9.822427958
CD300LB	-1.315528412	-1.312679001	-7.560635571	3.36E-13	5.05E-12	19.46208664
FCRL5	-1.315206595	-0.257583769	-4.129361982	4.52E-05	0.000145166	1.684612932
TMEM255A	-1.315117318	-1.007196022	-6.400973556	4.81E-10	3.91E-09	12.50492313
CD300A	-1.314620611	2.512264751	-8.041047699	1.29E-14	2.60E-13	22.63468597
DPYSL3	-1.313269505	6.214962943	-6.414564686	4.44E-10	3.64E-09	12.06882317
FAM126A	-1.313242463	4.192446841	-9.056120024	8.67E-18	3.82E-16	29.6954559
CLEC7A	-1.313118272	2.848810249	-6.454533579	3.51E-10	2.92E-09	12.71550903
MRO	-1.312735343	-3.04031065	-7.063942602	8.40E-12	9.42E-11	16.37898383
ST8SIA1	-1.312276941	0.70169908	-6.502773609	2.63E-10	2.24E-09	13.07632117
APOC2	-1.31173791	0.680237124	-5.820752217	1.30E-08	7.99E-08	9.35342474
FXYD6	-1.311567558	3.449784065	-5.378181817	1.36E-07	6.98E-07	6.903001004
PLA2G2D	-1.310713268	-1.042167851	-3.726726055	0.000225123	0.000630892	0.202133938
PDZK1	-1.310180768	-1.016611619	-5.338643284	1.66E-07	8.39E-07	6.949847074
MYH11	-1.310097588	6.287830501	-3.941633375	9.72E-05	0.000293743	0.199141062
RNF217	-1.309434329	3.85904085	-7.445789199	7.16E-13	9.99E-12	18.63637217
ADRB3	-1.308971289	-2.958877019	-5.28334185	2.20E-07	1.09E-06	6.629843151
IL10RA	-1.308825968	3.45347657	-6.9023938	2.31E-11	2.42E-10	15.29539689
LGALS9C	-1.307561491	-2.063828584	-5.120418142	4.97E-07	2.30E-06	5.892595851
ART3	-1.306888863	-2.78647803	-5.833821767	1.21E-08	7.49E-08	9.405459683
IFIT2	-1.306253324	3.765045881	-6.480164524	3.01E-10	2.54E-09	12.76545039
PRKG1	-1.306154182	1.927216089	-7.521490211	4.35E-13	6.32E-12	19.2324873
HLA.DRA	-1.304764992	8.33253134	-6.566874597	1.80E-10	1.57E-09	12.85921274
SEMA3A	-1.304679926	2.054144461	-5.939253401	6.74E-09	4.38E-08	9.922415898
CLIC4	-1.304348021	6.952082808	-10.51988236	9.46E-23	1.37E-20	40.75840029
LOXL2	-1.30427975	5.383207462	-9.190983547	3.15E-18	1.53E-16	30.57531228
CLEC4A	-1.302895604	0.614683118	-8.669550367	1.49E-16	4.83E-15	26.90910463
SLAMF6	-1.300616274	0.603751689	-5.509274554	6.87E-08	3.73E-07	7.768119092
ASB2	-1.295888858	1.534128621	-6.457388558	3.45E-10	2.88E-09	12.80251005
KLRC2	-1.295862823	-2.361054334	-5.070672572	6.35E-07	2.88E-06	5.650559557
BMP1	-1.295852173	5.654273636	-11.75497722	3.15E-27	1.56E-24	51.03000723
MILR1	-1.295148925	-0.355293624	-7.434526816	7.71E-13	1.07E-11	18.66048592
EGR2	-1.29346412	2.58763429	-6.742456235	6.20E-11	5.95E-10	14.40966423
FAM26F	-1.292869857	2.201058933	-6.05970995	3.44E-09	2.36E-08	10.56159723
HLA.DPA1	-1.292364825	6.912124619	-6.595529321	1.51E-10	1.34E-09	13.07216838
GBX2	-1.291957598	-3.808152595	-6.351828237	6.41E-10	5.09E-09	12.18259335
IL1R2	-1.291343364	1.354739929	-5.814174048	1.34E-08	8.25E-08	9.29808467
FCGR3B	-1.290972174	0.266539156	-4.969121709	1.04E-06	4.52E-06	5.203057767
AKAP2	-1.290554838	5.214458484	-8.430294603	8.38E-16	2.22E-14	25.09656335
DAZL	-1.290058604	-4.214242856	-6.217105557	1.40E-09	1.04E-08	11.4111871
CYTIP	-1.289929819	2.396910397	-6.607081391	1.41E-10	1.26E-09	13.62710645
S100A2	-1.289262144	7.547728343	-3.533536056	0.000463371	0.001219113	-1.343399945
CD3E	-1.288145639	2.90035695	-5.836996846	1.19E-08	7.37E-08	9.311709397
SLC6A2	-1.287984895	-0.761087747	-3.775691338	0.000186552	0.000531435	0.37937336
KAL1	-1.287490128	1.80143876	-6.777010998	5.02E-11	4.90E-10	14.64911757
CARD17	-1.28617283	-4.16899799	-5.788812735	1.54E-08	9.37E-08	9.106277836
CHRNA9	-1.285899323	-4.317257871	-6.046400837	3.70E-09	2.51E-08	10.46960916
HEG1	-1.285546821	5.520442994	-9.840956775	2.13E-20	1.75E-18	35.4895973
AKNAD1	-1.283628528	-3.308950536	-5.835368639	1.20E-08	7.44E-08	9.39413231
PAPSS2	-1.281813122	3.64906953	-8.552508807	3.49E-16	1.01E-14	26.11277506
JAKMIP1	-1.281475062	-1.043864149	-5.561938343	5.21E-08	2.89E-07	8.048230711
IGFBP5	-1.280493614	7.064317934	-5.509841093	6.85E-08	3.72E-07	7.10814719
IL4I1	-1.279654508	2.628355969	-6.205994629	1.49E-09	1.11E-08	11.33372178
SFN	-1.278442677	9.097259407	-6.9875022	1.36E-11	1.47E-10	15.37586519
CCL20	-1.277774169	1.165438217	-3.836943852	0.000147053	0.000428907	0.522710846
ANXA2	-1.277268999	10.28128579	-13.05322754	3.69E-32	7.56E-29	62.19673621
NID2	-1.276431957	4.15916572	-7.878360156	3.95E-14	7.23E-13	21.43519679
TRIM47	-1.273424565	5.212038642	-9.162330239	3.91E-18	1.86E-16	30.37708507
ZFP57	-1.27234113	-3.06979698	-4.071010814	5.76E-05	0.000181466	1.371094402
MAMLD1	-1.271887149	1.280686448	-8.866120986	3.55E-17	1.33E-15	28.33255363
SCN1B	-1.269485808	1.498555268	-7.994978528	1.78E-14	3.47E-13	22.32468525
AMPH	-1.268906366	-0.200180156	-6.678750735	9.14E-11	8.49E-10	14.09033846
PTGDS	-1.268226418	3.593800615	-4.476738277	1.02E-05	3.69E-05	2.748520867
MPP1	-1.267784112	3.45521286	-7.874338601	4.06E-14	7.41E-13	21.47495135
LILRA2	-1.266353226	-0.927703764	-7.486921834	5.47E-13	7.79E-12	18.98965635
NEK6	-1.265762439	4.406861356	-8.547600433	3.61E-16	1.03E-14	26.01108059
FHL1	-1.265369586	4.098440049	-4.89178647	1.51E-06	6.36E-06	4.486095142
PAPPA.AS1	-1.265046192	-3.496763761	-4.638697706	4.91E-06	1.89E-05	3.654393454
TGFB1I1	-1.264422529	4.741185538	-9.301859451	1.36E-18	7.37E-17	31.46198325
WDFY4	-1.263428692	1.841883194	-6.086823812	2.95E-09	2.05E-08	10.72875808
MOB3B	-1.263160045	3.666682031	-7.428120348	8.04E-13	1.11E-11	18.54243896
SOX11	-1.26304574	-1.097794167	-5.644970141	3.35E-08	1.92E-07	8.466161395
LY86	-1.262806733	1.254672022	-7.011582612	1.17E-11	1.27E-10	16.06276699
BARX2	-1.262589791	1.818547906	-3.500072053	0.000523418	0.00136092	-0.707861586
SP140	-1.261352613	1.425582772	-6.167580825	1.86E-09	1.34E-08	11.18685411
FFAR3	-1.260715156	-3.182110382	-6.050226541	3.62E-09	2.47E-08	10.5429181
C12orf54	-1.260668483	-2.313738665	-4.675060223	4.16E-06	1.62E-05	3.879014931
ICOS	-1.260516943	-0.024834256	-5.558184904	5.31E-08	2.95E-07	8.025488213
TCF7L1	-1.259619635	3.579962771	-7.224232373	3.02E-12	3.72E-11	17.26054003
FBN2	-1.257747865	3.288481224	-3.937824452	9.87E-05	0.000297808	0.65379129
KCNK13	-1.257404177	0.110559148	-5.694342868	2.57E-08	1.50E-07	8.711946176
STK32B	-1.256770236	-0.272427262	-7.591194312	2.74E-13	4.21E-12	19.65399639
STAT4	-1.256440258	1.143740988	-7.683654621	1.48E-13	2.39E-12	20.27395056
BIN2	-1.255164787	2.082640587	-7.161819305	4.51E-12	5.35E-11	16.96751302
VEGFC	-1.255107372	3.471191754	-7.217756485	3.15E-12	3.86E-11	17.23104496
ADA	-1.25510512	3.77847363	-7.558526581	3.40E-13	5.11E-12	19.37018246
MFGE8	-1.254114081	6.277719627	-10.28984119	6.06E-22	7.14E-20	38.9514651
CNTNAP3B	-1.253123749	-0.082405974	-4.883890209	1.57E-06	6.58E-06	4.827171295
IGLON5	-1.252865772	-1.66046222	-5.850762936	1.10E-08	6.89E-08	9.520025874
SGIP1	-1.252520422	0.944043115	-8.09101366	9.14E-15	1.90E-13	22.95381495
CRYGN	-1.252421144	-2.702909372	-6.194149859	1.60E-09	1.17E-08	11.3413863
CCL2	-1.252309001	3.753855002	-5.933662491	6.95E-09	4.50E-08	9.723028269
STON1.GTF2A1L	-1.252204951	-3.076102202	-4.734201612	3.17E-06	1.26E-05	4.096462766
PRSS3	-1.251829086	1.291524309	-3.469770431	0.000584	0.001506958	-0.758718693
IL1RAP	-1.251173716	4.370879291	-7.551703173	3.56E-13	5.31E-12	19.25435342
GPNMB	-1.250878163	7.199623824	-5.591048139	4.46E-08	2.51E-07	7.516435531
SOX7	-1.250053584	2.982021505	-5.929077361	7.13E-09	4.61E-08	9.789734547
LIPG	-1.248363278	3.886180835	-5.001016127	8.92E-07	3.92E-06	5.026901483
STX19	-1.248088433	-1.740257412	-5.209435558	3.19E-07	1.54E-06	6.32121564
SH2D1A	-1.247874136	-0.104376384	-5.421125125	1.09E-07	5.70E-07	7.34791548
THEMIS	-1.247550021	-1.042984078	-5.412380378	1.14E-07	5.93E-07	7.308624928
ACTN1	-1.247414069	8.168880614	-12.50203144	4.84E-30	6.11E-27	57.36831232
PCDHGA12	-1.246620627	1.04851285	-8.016308706	1.53E-14	3.03E-13	22.45745823
SERPINB10	-1.246381424	-4.460648744	-5.846042634	1.13E-08	7.04E-08	9.389396368
SLC22A2	-1.245985962	-4.749943768	-6.951786032	1.70E-11	1.81E-10	15.64946321
PKP1	-1.245086877	6.082615307	-3.951822528	9.33E-05	0.000283	0.254036422
GBP1	-1.2439974	6.202506631	-7.044400666	9.50E-12	1.05E-10	15.82591592
TMCC3	-1.243380867	3.667066775	-7.648085074	1.87E-13	2.98E-12	19.96289414
DEGS1	-1.243197227	5.662301854	-10.38213345	2.88E-22	3.78E-20	39.72803474
OLFML2A	-1.242429835	5.14002124	-8.602574477	2.43E-16	7.44E-15	26.31859919
HSD11B1	-1.242307098	0.715250457	-5.995668628	4.92E-09	3.26E-08	10.27555356
GPR34	-1.242210271	0.990555189	-6.926684211	1.99E-11	2.09E-10	15.5528528
SYT12	-1.241586702	1.630930103	-4.555919954	7.15E-06	2.67E-05	3.314521085
KIR2DL4	-1.241283115	-2.024391926	-5.045901347	7.17E-07	3.21E-06	5.548873662
AGPAT9	-1.241142044	1.129466884	-6.657079095	1.04E-10	9.58E-10	13.95967961
AC037459.4	-1.239577141	-2.477343668	-4.387449374	1.51E-05	5.30E-05	2.661755535
FXYD5	-1.238676209	7.040158914	-9.022002915	1.12E-17	4.74E-16	29.20839135
GBP6	-1.237302562	0.954489081	-3.5681143	0.000408147	0.001089213	-0.405553066
LEMD1	-1.236706349	-2.55426694	-4.122244639	4.66E-05	0.000149195	1.60242547
FAM133A	-1.236465295	-2.798637841	-3.415556596	0.000709042	0.001801524	-0.931164055
SCIMP	-1.236218243	0.341368876	-6.067788817	3.28E-09	2.26E-08	10.6685813
MAF	-1.236178464	4.841035745	-7.647025478	1.89E-13	2.99E-12	19.81507821
SNAI1	-1.236099786	1.83818264	-8.280287411	2.43E-15	5.77E-14	24.2574168
SLC41A2	-1.235194446	2.648207704	-6.49130699	2.82E-10	2.39E-09	12.93981828
BDKRB1	-1.235009183	0.795874872	-6.543409969	2.07E-10	1.79E-09	13.30751227
CTSV	-1.233842088	3.07580616	-4.662119494	4.41E-06	1.71E-05	3.6194195
CD37	-1.232181981	3.215609471	-6.126844298	2.35E-09	1.67E-08	10.83800419
ELMOD1	-1.231293464	-3.628357453	-6.654265681	1.06E-10	9.73E-10	13.92348119
GCNT1	-1.230877119	2.541026548	-5.686229135	2.69E-08	1.57E-07	8.558419923
WARS	-1.23065346	7.624387508	-7.771866119	8.15E-14	1.40E-12	20.42433197
AARD	-1.230498699	-2.71112488	-4.735967578	3.14E-06	1.25E-05	4.12501484
BBOX1	-1.228732493	-1.237023701	-4.332545085	1.91E-05	6.58E-05	2.484970262
MARVELD1	-1.227342193	5.730770566	-9.905526192	1.28E-20	1.11E-18	35.96996553
ARHGAP9	-1.225780948	2.559056054	-6.511437122	2.50E-10	2.14E-09	13.06194734
SPP1	-1.225593515	6.209913094	-4.904036889	1.42E-06	6.02E-06	4.233229021
ANK2	-1.225573659	1.235795961	-4.69924904	3.72E-06	1.46E-05	3.958706976
IFI6	-1.223436316	7.296370523	-5.880833518	9.32E-09	5.93E-08	9.034075088
CXCR1	-1.223077206	-2.429278786	-5.053232433	6.92E-07	3.11E-06	5.567695591
GATA6	-1.22303879	1.981800317	-6.039225058	3.86E-09	2.60E-08	10.46328216
ITK	-1.222658712	1.029486366	-5.535657127	5.98E-08	3.29E-07	7.885360893
PRNP	-1.220811384	7.332998786	-8.015682868	1.54E-14	3.04E-13	22.07237873
PARVG	-1.219608376	2.916866863	-6.740968995	6.26E-11	5.99E-10	14.3751224
SLC16A2	-1.219583781	2.905710328	-7.22931445	2.92E-12	3.61E-11	17.34789922
STX11	-1.219567462	1.669012013	-8.10256429	8.44E-15	1.78E-13	23.04865091
IL1B	-1.218525978	3.377431873	-4.51644979	8.53E-06	3.14E-05	2.947817272
RGS18	-1.217866006	-0.506289145	-6.905126351	2.27E-11	2.38E-10	15.41954474
ADIPOQ	-1.217384898	-4.321925324	-3.323610268	0.000979722	0.002419837	-1.355801287
FCRL3	-1.21695338	-0.937096458	-4.690276658	3.88E-06	1.52E-05	3.982470109
HLA.DOB	-1.215255557	1.064676509	-5.958073939	6.07E-09	3.98E-08	10.06616458
TPM1	-1.215027239	7.478374598	-9.97548156	7.40E-21	6.89E-19	36.42657278
RP11.676J12.7	-1.21436336	-3.106804977	-6.041355242	3.81E-09	2.58E-08	10.49781008
LGALS9B	-1.214053843	-3.35426219	-4.432871872	1.24E-05	4.41E-05	2.794270531
VSTM1	-1.213609489	-4.308711016	-6.610657198	1.38E-10	1.23E-09	13.64379053
TBXAS1	-1.213244746	2.681584747	-6.888578193	2.52E-11	2.61E-10	15.27366931
GPR65	-1.212780994	0.409622327	-6.993193	1.31E-11	1.42E-10	15.95183817
KLF14	-1.211960938	-3.394607276	-4.867265873	1.70E-06	7.09E-06	4.669079701
CD180	-1.211528371	0.861268021	-6.060644694	3.42E-09	2.35E-08	10.62086138
MDGA1	-1.211381204	2.207092254	-5.56208847	5.20E-08	2.89E-07	7.950963776
CDK14	-1.211264456	3.727519564	-6.601311013	1.46E-10	1.30E-09	13.46829668
PLAC8	-1.208208554	1.937647579	-4.751026807	2.93E-06	1.17E-05	4.13439434
LYZ	-1.208048684	5.926426441	-4.983173058	9.73E-07	4.25E-06	4.626944959
TNFRSF18	-1.208040242	1.828780734	-5.72649864	2.16E-08	1.28E-07	8.817887652
FCRL2	-1.207925623	-2.695647298	-4.382108394	1.54E-05	5.41E-05	2.628199301
LCE3D	-1.207870769	-4.421861679	-4.016392346	7.19E-05	0.000223299	1.054763084
EGR3	-1.20643903	2.361531402	-6.035515791	3.94E-09	2.65E-08	10.41773013
SLAMF1	-1.205808278	0.208711569	-5.62017366	3.82E-08	2.17E-07	8.333164559
CDC42EP1	-1.205595116	6.18432381	-10.08468779	3.12E-21	3.17E-19	37.3363095
CHRNA1	-1.205259268	-1.364857788	-5.775162663	1.66E-08	1.01E-07	9.13041277
AAED1	-1.204530074	3.274931595	-10.21935102	1.07E-21	1.20E-19	38.56267251
FOSL1	-1.204390497	4.780474807	-6.032149215	4.01E-09	2.70E-08	10.09411642
SMCO2	-1.204317762	-1.48164093	-7.047189715	9.33E-12	1.04E-10	16.27442684
PIK3CD	-1.204082115	3.737750401	-7.606552124	2.47E-13	3.83E-12	19.68346033
CCDC71L	-1.203876823	4.809699836	-9.158626435	4.02E-18	1.90E-16	30.38850771
EVA1C	-1.202975099	3.049395171	-6.262317831	1.08E-09	8.21E-09	11.60543111
ART4	-1.202714606	-3.09674447	-4.450704282	1.14E-05	4.10E-05	2.885780945
LCP2	-1.199726746	3.599322523	-7.161123267	4.53E-12	5.37E-11	16.86326322
PARVB	-1.19948877	4.118641108	-7.567462602	3.21E-13	4.86E-12	19.38692375
CD48	-1.198780862	2.30017918	-5.626025249	3.71E-08	2.11E-07	8.269097869
SAMD9L	-1.198609367	4.510872466	-6.295538299	8.90E-10	6.90E-09	11.59730695
GJB5	-1.198033937	3.95891608	-3.897932401	0.000115676	0.000344255	0.375551492
NINJ2	-1.196868061	1.298730679	-7.400616765	9.63E-13	1.30E-11	18.46705109
SAMD9	-1.195009955	5.042159298	-5.941315981	6.67E-09	4.33E-08	9.560973019
TMEM176A	-1.194557441	4.262783021	-6.181627828	1.72E-09	1.25E-08	10.99814162
FKBP5	-1.193466474	5.3561646	-7.060344982	8.59E-12	9.61E-11	16.00904611
NR3C1	-1.193280655	4.902555119	-8.512998865	4.63E-16	1.30E-14	25.70599219
TUBA4A	-1.192173658	6.121825836	-7.105539687	6.45E-12	7.40E-11	16.20838517
SPRR2G	-1.191719861	-3.890618636	-3.564967274	0.000412906	0.001100657	-0.522009966
DEFB1	-1.191471957	1.754392346	-3.278905532	0.001143551	0.002785843	-1.421119156
CCR1	-1.191127462	2.53866094	-6.604314573	1.43E-10	1.28E-09	13.59974811
THSD1	-1.190192493	2.652042574	-7.515554065	4.52E-13	6.54E-12	19.17380645
GYPC	-1.190156784	3.075744102	-6.71796591	7.20E-11	6.83E-10	14.22510697
CPNE8	-1.190041552	2.623824629	-6.048338082	3.66E-09	2.49E-08	10.46502235
CLCF1	-1.189989493	3.054087928	-6.803192176	4.27E-11	4.25E-10	14.73306297
PPP2R2C	-1.188624585	0.659917516	-3.365265066	0.00084697	0.002120727	-1.054626262
DEFB103A	-1.185865967	-5.19260487	-5.006499367	8.69E-07	3.83E-06	5.170795011
ERMN	-1.185605217	-1.222227713	-6.199837536	1.55E-09	1.14E-08	11.39022604
MYO1F	-1.184580095	3.62553708	-7.749792211	9.46E-14	1.60E-12	20.63166703
RSAD2	-1.183568178	3.887373087	-5.161515653	4.06E-07	1.91E-06	5.777765757
SCG2	-1.1827195	-0.07559045	-5.23062139	2.87E-07	1.40E-06	6.427796263
CTD.2370N5.3	-1.181652692	-4.040448972	-5.085735199	5.90E-07	2.69E-06	5.62955644
SLC47A2	-1.18020467	-2.527831733	-4.038186987	6.58E-05	0.000205531	1.28345207
FBXO17	-1.17910684	2.208568871	-5.334132301	1.70E-07	8.57E-07	6.818451205
PODN	-1.177647603	4.01204208	-4.82610315	2.06E-06	8.47E-06	4.198042272
KRT9	-1.177526596	-1.458711121	-4.337630424	1.87E-05	6.45E-05	2.500727484
IL2RB	-1.176673143	3.283865531	-6.044727585	3.74E-09	2.53E-08	10.37912912
ARL4C	-1.17651928	5.748408475	-9.038431955	9.89E-18	4.30E-16	29.40862802
WIPF1	-1.176263325	4.968855954	-8.290778011	2.26E-15	5.40E-14	24.14343237
HRASLS5	-1.175916093	-1.796002162	-3.967427109	8.77E-05	0.000267262	1.054946605
VEPH1	-1.175813327	0.156563028	-4.899218543	1.46E-06	6.15E-06	4.889453181
VASN	-1.175595036	4.184071782	-7.594738734	2.68E-13	4.12E-12	19.55585528
CORO6	-1.175087204	1.431510016	-5.373081605	1.39E-07	7.15E-07	7.062177647
ZNF521	-1.174844641	1.885271002	-6.587178747	1.59E-10	1.40E-09	13.53440862
C5orf58	-1.174359104	-2.766690944	-5.139581579	4.52E-07	2.11E-06	5.95641324
IRG1	-1.173885503	-4.815297159	-6.615261239	1.34E-10	1.21E-09	13.64568847
TGFB2	-1.17204865	2.360597626	-5.952884047	6.25E-09	4.08E-08	9.97266999
VCAM1	-1.170973507	3.90792256	-5.492139195	7.51E-08	4.05E-07	7.396503714
SCN3B	-1.170154304	-1.971594245	-5.868805381	9.95E-09	6.29E-08	9.610642037
BATF3	-1.169561187	0.390637233	-7.919424416	2.99E-14	5.56E-13	21.79800414
OLFML1	-1.169510879	1.826757221	-7.205841084	3.40E-12	4.14E-11	17.24534069
ITGB3	-1.169468111	1.225248484	-6.233750409	1.27E-09	9.56E-09	11.55647013
SIGLEC14	-1.167442562	0.555818252	-3.702213616	0.000247145	0.000686618	0.080594673
ITPRIP	-1.165592377	5.340779373	-11.06016721	1.11E-24	2.34E-22	45.24196395
COL18A1	-1.16539822	7.286738526	-9.625279844	1.14E-19	8.08E-18	33.72456038
ANXA5	-1.164896812	7.642742857	-10.77710732	1.16E-23	1.93E-21	42.81748303
CHST13	-1.164427616	-1.911485442	-6.527990038	2.27E-10	1.95E-09	13.22250205
CMA1	-1.161923957	-3.334593522	-4.039151053	6.56E-05	0.000204834	1.232491582
TSHZ3	-1.161485225	2.796401284	-6.586837315	1.59E-10	1.40E-09	13.47822185
FOLR2	-1.161229461	2.589430933	-5.446704401	9.52E-08	5.05E-07	7.337496931
ECHDC3	-1.158893864	0.277749853	-4.55328431	7.23E-06	2.70E-05	3.378391404
GNAO1	-1.158483634	0.920088036	-5.334431843	1.70E-07	8.56E-07	6.897414163
TUBB3	-1.156770299	5.839824186	-5.398255246	1.22E-07	6.34E-07	6.63570459
OXCT1	-1.156611046	4.180740593	-5.483662117	7.85E-08	4.22E-07	7.306211775
STRA6	-1.153902426	2.957369613	-5.27785466	2.26E-07	1.12E-06	6.468917853
HHLA1	-1.153563919	-4.123137891	-6.186598918	1.67E-09	1.22E-08	11.2489219
AFAP1L2	-1.152259313	4.671381126	-7.554664531	3.49E-13	5.22E-12	19.23276694
SLC24A2	-1.152253723	-0.924758123	-4.922517669	1.30E-06	5.54E-06	5.008516923
KRT24	-1.151757208	-3.387178918	-3.293766716	0.00108646	0.002662599	-1.364823372
LRRC38	-1.151634358	-4.068003339	-4.904491163	1.42E-06	6.01E-06	4.793239755
IGSF6	-1.151064882	1.111222652	-6.681965448	8.96E-11	8.35E-10	14.10457253
STAP1	-1.150492537	-2.045611819	-5.139934006	4.51E-07	2.11E-06	5.987033644
SLC30A4	-1.150326552	2.43497624	-8.319824306	1.84E-15	4.50E-14	24.53239973
CELF2	-1.149716685	3.06681953	-6.364757282	5.95E-10	4.76E-09	12.17886665
FERMT3	-1.148618437	3.878769214	-7.020098316	1.11E-11	1.21E-10	15.95693087
RGS9	-1.14830059	-0.555636405	-6.506368348	2.58E-10	2.20E-09	13.10002426
ESPN	-1.148230046	3.079993517	-4.378471968	1.57E-05	5.49E-05	2.414135471
SYDE1	-1.148008923	3.943427417	-9.3389821	1.03E-18	5.79E-17	31.80237657
ZEB2	-1.147649365	4.047999084	-7.769547956	8.28E-14	1.42E-12	20.71759475
SLA2	-1.1469666	0.792485446	-6.180764762	1.73E-09	1.26E-08	11.274864
PGLYRP4	-1.146962498	-0.747936182	-3.22873257	0.001357513	0.003260539	-1.428899033
ADORA1	-1.146393379	0.50477829	-6.328575586	7.35E-10	5.76E-09	12.09586829
HGF	-1.146303396	0.972577389	-4.77473096	2.62E-06	1.06E-05	4.302550323
PPM1J	-1.145715553	1.231783499	-7.892248259	3.60E-14	6.61E-13	21.63927989
HSPB3	-1.143899157	-3.893943176	-4.707812712	3.58E-06	1.41E-05	3.92934165
PLXNC1	-1.143508197	3.443434552	-7.577081874	3.01E-13	4.59E-12	19.51758968
GPR124	-1.143461468	4.73316525	-6.965555026	1.56E-11	1.67E-10	15.50673403
RBMS3	-1.14340667	2.226686451	-6.722257276	7.01E-11	6.68E-10	14.30756587
CD226	-1.14333005	-1.23671286	-5.953173533	6.24E-09	4.08E-08	10.06275003
HRASLS2	-1.142856967	-0.94885483	-3.622231372	0.000333953	0.000907021	-0.154078627
IGF1	-1.142346533	1.295845854	-4.040493643	6.52E-05	0.000203794	1.26624862
CD74	-1.14217272	10.15918322	-6.408464848	4.60E-10	3.76E-09	11.92254883
NOX4	-1.141504729	1.324379595	-7.478086114	5.79E-13	8.22E-12	18.95747278
PRPH	-1.141232363	-2.985578015	-4.801524329	2.31E-06	9.43E-06	4.400232962
AL139147.1	-1.141136886	-4.87761687	-7.91957956	2.98E-14	5.56E-13	21.81070996
FSCN1	-1.140259151	7.998001561	-7.185133952	3.88E-12	4.66E-11	16.61921928
PLEKHA4	-1.140195679	4.162456273	-7.188857725	3.79E-12	4.57E-11	16.96615936
PTCHD4	-1.140165702	-1.304494603	-5.754483373	1.86E-08	1.11E-07	9.024909535
GNGT2	-1.140035646	-0.059970843	-7.900125408	3.41E-14	6.29E-13	21.65932253
PIK3R5	-1.140015153	2.089192727	-6.832116201	3.57E-11	3.59E-10	14.96500635
DTHD1	-1.138602041	-2.96356848	-5.124301113	4.88E-07	2.26E-06	5.875249681
UCHL1	-1.138361381	2.945756533	-3.787044586	0.000178546	0.000510404	0.145545458
IL33	-1.137846715	2.669831963	-3.868192267	0.000130088	0.000382834	0.479256867
LRIG1	-1.137410218	3.945595449	-5.413359797	1.13E-07	5.91E-07	6.9923732
EMR3	-1.136743689	-3.255125481	-5.8707186	9.85E-09	6.23E-08	9.583559862
TSPAN2	-1.136582443	2.674973167	-5.46405718	8.70E-08	4.64E-07	7.414961978
CD3D	-1.136144297	1.687990545	-5.260470137	2.47E-07	1.22E-06	6.499726401
TNFSF14	-1.135679096	-0.626050611	-6.124674387	2.38E-09	1.69E-08	10.98205783
DSCAM	-1.133974206	-4.445611005	-4.603253696	5.77E-06	2.19E-05	3.433478375
NECAB2	-1.132007846	-2.934336652	-5.008151728	8.62E-07	3.80E-06	5.337131918
SAMD4A	-1.131811612	3.546458868	-7.929002838	2.80E-14	5.25E-13	21.82804184
ISLR2	-1.131616791	-0.71706273	-5.205490071	3.26E-07	1.57E-06	6.315813055
IGJ	-1.130786817	4.138822937	-3.324865512	0.000975453	0.002410748	-1.640319542
TMEM106A	-1.129294348	1.498810255	-7.088563034	7.18E-12	8.16E-11	16.52835958
NGF	-1.129097898	-1.122299849	-5.120932595	4.96E-07	2.30E-06	5.916774792
MRGPRX3	-1.127335031	-4.904297292	-5.039993914	7.38E-07	3.29E-06	5.350922009
ADTRP	-1.125711859	1.334694614	-4.18035152	3.66E-05	0.000119689	1.802354893
ANKH	-1.125610175	5.206219271	-7.790088116	7.21E-14	1.26E-12	20.71132177
TAGAP	-1.125438734	1.754769061	-6.129151985	2.32E-09	1.65E-08	10.96143102
IFI27	-1.12499624	7.311269896	-4.535407309	7.84E-06	2.90E-05	2.525764868
TSPAN4	-1.124362333	4.479814498	-8.609889638	2.30E-16	7.07E-15	26.43831168
CARD18	-1.123412626	-4.446701478	-4.481353163	9.98E-06	3.62E-05	2.91555887
F2RL2	-1.121818103	0.115724717	-4.685388282	3.97E-06	1.55E-05	3.9476586
PSTPIP1	-1.12168725	1.847134627	-6.803132961	4.27E-11	4.25E-10	14.80100651
KCNC4	-1.121063569	2.167936766	-8.514205154	4.59E-16	1.29E-14	25.87948793
CERKL	-1.120923821	1.9345039	-7.631942276	2.09E-13	3.27E-12	19.94235442
GPR171	-1.120899335	-0.535431196	-5.016244085	8.29E-07	3.67E-06	5.434089146
P2RY10	-1.119844294	-1.144306742	-5.089373353	5.80E-07	2.65E-06	5.769962148
CTC.435M10.3	-1.119761121	-2.806382018	-2.848276264	0.004647727	0.009980826	-2.628668584
LGALS2	-1.119558492	-1.234787623	-4.701195959	3.69E-06	1.45E-05	4.02721349
NLRP10	-1.118611328	-4.404801947	-5.460947434	8.84E-08	4.71E-07	7.419680105
AREGB	-1.118549972	-2.914213618	-3.18092578	0.001595344	0.003778591	-1.675931804
CAPN2	-1.118519368	7.638779712	-10.85431277	6.12E-24	1.10E-21	43.44675577
HSPA12A	-1.116222947	1.64784545	-6.440601967	3.81E-10	3.15E-09	12.7019058
ARNTL2	-1.115997368	4.705151557	-7.351895413	1.32E-12	1.75E-11	17.92189129
F13A1	-1.115555103	3.597414446	-4.580015952	6.41E-06	2.41E-05	3.177397405
C6orf141	-1.114935138	0.6147314	-3.598632708	0.000364596	0.000981946	-0.281636623
FXYD2	-1.11273985	-2.147861609	-5.100274011	5.49E-07	2.52E-06	5.798599126
BIRC3	-1.112622524	4.486842733	-5.360824407	1.48E-07	7.57E-07	6.640851953
MAFB	-1.10966567	4.902493922	-6.781298656	4.89E-11	4.80E-10	14.36329401
ENPP1	-1.108719964	1.190873913	-5.320097697	1.83E-07	9.16E-07	6.815245767
IBSP	-1.108707517	-1.824766577	-5.063063136	6.59E-07	2.98E-06	5.636024172
TRIM22	-1.107441506	5.375170867	-6.434951544	3.94E-10	3.25E-09	12.26443081
DKK3	-1.107436336	5.312524712	-7.918816205	3.00E-14	5.57E-13	21.55720511
TIMP3	-1.107382145	8.028085205	-6.906247953	2.26E-11	2.37E-10	14.89242168
SERPINB1	-1.107331907	6.564189129	-7.37398764	1.15E-12	1.53E-11	17.86936819
S100A3	-1.107152542	1.086289769	-5.905097711	8.15E-09	5.23E-08	9.783572029
CCR8	-1.106559328	-2.188531107	-5.452903907	9.22E-08	4.89E-07	7.489366226
PGF	-1.106543703	4.064532787	-6.552503615	1.96E-10	1.70E-09	13.13286301
GALNT15	-1.105837328	0.799390583	-5.136296574	4.60E-07	2.14E-06	5.955848455
NRXN2	-1.105065089	0.359528401	-5.277030233	2.27E-07	1.13E-06	6.638708499
KIF26B	-1.104791041	4.173636074	-5.875737251	9.58E-09	6.09E-08	9.338330861
SHANK1	-1.104086345	-2.329362587	-5.934312601	6.93E-09	4.49E-08	9.949092552
TIMP1	-1.103784265	8.247049676	-8.58887357	2.68E-16	7.99E-15	26.04047494
TMEM119	-1.103394815	3.34292105	-5.232518832	2.84E-07	1.39E-06	6.194526297
TAGLN3	-1.102035423	-2.835350082	-3.998337103	7.74E-05	0.000238707	1.114139489
KIAA1199	-1.101023066	3.507161583	-5.136998565	4.58E-07	2.14E-06	5.71374992
ISG20	-1.100809933	3.798552185	-6.629377317	1.23E-10	1.11E-09	13.62015159
LTA	-1.100774825	-1.380675799	-5.848583988	1.11E-08	6.96E-08	9.512296838
IFITM2	-1.09957924	5.806659136	-7.777767256	7.83E-14	1.35E-12	20.56166188
ELAVL4	-1.098841841	-2.9479895	-5.216164769	3.09E-07	1.49E-06	6.311267924
MAP7D3	-1.098508506	3.182509074	-7.166074564	4.39E-12	5.22E-11	16.92969879
GUCY1A3	-1.098505908	2.602723598	-6.873179787	2.77E-11	2.86E-10	15.18324691
LYPD1	-1.097120788	1.570830204	-4.920282596	1.32E-06	5.59E-06	4.916501051
NPFFR1	-1.09645684	-2.446811661	-5.41402156	1.13E-07	5.89E-07	7.289531547
RP11.1070N10.3	-1.095222918	-3.780217985	-5.466200531	8.60E-08	4.59E-07	7.48607156
KLRC1	-1.093798947	-1.173671053	-4.65958574	4.47E-06	1.73E-05	3.849678676
CTC.786C10.1	-1.093636997	-3.355325877	-6.185715805	1.68E-09	1.23E-08	11.27699335
ADORA3	-1.093591471	1.58985026	-6.588998337	1.57E-10	1.39E-09	13.55406588
LRRK2	-1.093198797	1.460033395	-5.942558164	6.62E-09	4.31E-08	9.968202463
GPR87	-1.091210729	4.829708853	-4.509769485	8.79E-06	3.23E-05	2.657327612
TOX2	-1.090474877	2.041946863	-5.966835193	5.78E-09	3.80E-08	10.06754573
HLA.F	-1.090097446	6.196495143	-5.833242812	1.21E-08	7.51E-08	8.840363079
SLC6A9	-1.089026473	3.887014588	-7.767676597	8.39E-14	1.43E-12	20.71999105
IRF4	-1.0885301	0.838215965	-4.95976599	1.09E-06	4.72E-06	5.137738744
PCSK5	-1.087637062	2.061343009	-5.666572468	2.98E-08	1.73E-07	8.491971731
C11orf96	-1.087472042	4.234190069	-5.864967965	1.02E-08	6.42E-08	9.272587922
OSR2	-1.086881331	2.794494566	-5.171726893	3.85E-07	1.82E-06	5.974409076
TBX21	-1.085144789	-0.884245042	-5.485941365	7.76E-08	4.18E-07	7.672524841
SIRPB1	-1.08507489	0.156804541	-5.177532015	3.75E-07	1.78E-06	6.170853524
KIF19	-1.084620046	-1.524456324	-5.496962726	7.32E-08	3.96E-07	7.721614837
CDK15	-1.08415162	-1.998609248	-6.680745332	9.03E-11	8.41E-10	14.10250866
EVC	-1.082392493	3.411194286	-5.706076351	2.41E-08	1.42E-07	8.556211191
LILRA1	-1.081761075	-1.656332701	-6.350021945	6.48E-10	5.14E-09	12.21899162
FGFR1	-1.081598789	4.735703084	-5.690688944	2.62E-08	1.53E-07	8.274882576
GULP1	-1.081506096	2.240003757	-6.208799564	1.47E-09	1.09E-08	11.37192554
BVES	-1.081254576	1.576533789	-5.076526899	6.17E-07	2.80E-06	5.634980003
SOCS3	-1.081166303	6.747788358	-7.583310207	2.89E-13	4.41E-12	19.21204059
AL353791.1	-1.080820766	-0.765699767	-3.998550229	7.73E-05	0.000238629	1.195484552
IL16	-1.080330268	2.712277355	-6.061840261	3.39E-09	2.33E-08	10.52793943
LRRC17	-1.079964563	0.791405622	-4.969339869	1.04E-06	4.52E-06	5.183192004
LAYN	-1.079715088	2.416581492	-7.280854228	2.10E-12	2.65E-11	17.69475424
GDF10	-1.079357427	-3.656720363	-4.800181005	2.33E-06	9.48E-06	4.354317727
CR1	-1.07927068	-0.109156379	-4.282350216	2.37E-05	8.04E-05	2.279840326
THPO	-1.078168633	-3.216701236	-5.954206663	6.20E-09	4.06E-08	10.02830865
PDLIM2	-1.077629043	4.110580822	-9.559020583	1.91E-19	1.27E-17	33.44406158
EGFR	-1.077515741	7.107290658	-6.416944442	4.38E-10	3.59E-09	12.01948542
CPVL	-1.076929215	3.485402442	-5.103310956	5.41E-07	2.49E-06	5.558378781
GAST	-1.07635405	-4.603420536	-5.18158277	3.67E-07	1.75E-06	6.043923053
CSF2RB	-1.076196085	3.17925158	-5.498307298	7.27E-08	3.94E-07	7.526579834
RASGRF1	-1.076117093	0.566130797	-4.548006595	7.41E-06	2.76E-05	3.343628046
TCEAL7	-1.075871056	-0.043698514	-6.311204577	8.13E-10	6.34E-09	12.00307186
BEND6	-1.074970999	1.445119978	-6.237145246	1.25E-09	9.39E-09	11.56761366
TMEM130	-1.072672625	-0.781365247	-4.436903311	1.21E-05	4.34E-05	2.916988846
GPR174	-1.072080792	-3.095395477	-4.755124265	2.87E-06	1.15E-05	4.189800246
CASP1	-1.071861754	4.424936669	-5.787404047	1.55E-08	9.43E-08	8.824278618
C2orf61	-1.071296436	-2.282426708	-3.627966014	0.000326881	0.000888697	-0.181870943
C19orf35	-1.070436996	-1.950673129	-6.950628531	1.71E-11	1.82E-10	15.6956563
IFFO1	-1.069251213	2.583063292	-7.757458945	8.99E-14	1.53E-12	20.74586227
CD52	-1.06843582	3.019527129	-5.368092234	1.43E-07	7.32E-07	6.89787207
TLL2	-1.068090202	-0.142272282	-5.01577308	8.31E-07	3.68E-06	5.4257221
C1orf167	-1.066986103	-2.285570893	-5.728342398	2.14E-08	1.27E-07	8.875085664
PITX3	-1.066376379	-4.653350522	-7.046460874	9.38E-12	1.04E-10	16.23276976
DAW1	-1.065213313	-4.635087342	-4.726722242	3.28E-06	1.30E-05	3.955975888
ADAM33	-1.064403428	1.168532279	-4.48683238	9.74E-06	3.54E-05	3.053945364
STOM	-1.064113371	7.013509863	-7.944970075	2.51E-14	4.76E-13	21.6023902
CNGB1	-1.06211042	-0.555529392	-3.929990191	0.00010184	0.000306249	0.939181217
FAM25A	-1.06208339	-1.362258543	-3.351721374	0.000888175	0.002214085	-1.05282241
SPECC1	-1.060853463	4.569446894	-6.586868587	1.59E-10	1.40E-09	13.25624052
C1QTNF6	-1.060663283	5.532822778	-7.220720173	3.09E-12	3.80E-11	16.98073944
UBASH3A	-1.059342995	-0.629400951	-4.82408232	2.08E-06	8.55E-06	4.569620298
PIK3R6	-1.059126338	0.341117899	-7.48107226	5.68E-13	8.06E-12	18.9650939
KCNJ8	-1.058083814	2.226809196	-6.037045671	3.90E-09	2.63E-08	10.43280142
DNASE1L3	-1.057821393	-0.572707197	-4.259875984	2.61E-05	8.78E-05	2.201027357
LIF	-1.057582976	3.71204459	-5.322353271	1.80E-07	9.07E-07	6.575419002
CLDN6	-1.055699563	-3.62343179	-3.87195099	0.000128177	0.000377753	0.588793625
ELOVL4	-1.053839087	1.123097711	-4.632115168	5.06E-06	1.94E-05	3.672446152
PCDHGC3	-1.052941914	4.973671291	-7.224636916	3.01E-12	3.71E-11	17.07417442
SLFN12L	-1.0526735	-1.368491847	-5.405855404	1.18E-07	6.11E-07	7.275748649
DCBLD2	-1.051199632	5.229191806	-5.751710055	1.89E-08	1.13E-07	8.513735287
SCML4	-1.049841982	-1.36314162	-4.830140432	2.02E-06	8.34E-06	4.591519248
ANGPTL7	-1.04946694	-4.077607412	-4.376580074	1.58E-05	5.53E-05	2.513822015
CLEC6A	-1.049361126	-4.562254219	-6.156531782	1.98E-09	1.42E-08	11.06111641
PDGFRA	-1.049176911	4.260507417	-5.392076057	1.26E-07	6.53E-07	6.82872884
RP11.20I23.1	-1.048420454	-2.15856469	-3.997830946	7.76E-05	0.000239151	1.154776523
MYO16	-1.047327606	-2.750395202	-4.682579429	4.02E-06	1.57E-05	3.893040356
TXNDC2	-1.046999086	-3.727530409	-6.797420401	4.43E-11	4.38E-10	14.76450202
SAMD3	-1.046973918	-0.816102331	-5.498967582	7.25E-08	3.93E-07	7.737273754
IL18	-1.045607095	3.997849779	-6.707003328	7.70E-11	7.26E-10	14.04358062
MRVI1	-1.044937052	3.87701936	-5.770444213	1.70E-08	1.03E-07	8.824190188
CHRD	-1.044012064	1.293202713	-6.273411229	1.01E-09	7.75E-09	11.77334456
CEBPB	-1.043672773	6.441085125	-9.966756809	7.93E-21	7.30E-19	36.39403045
RAC2	-1.043252134	5.211410876	-6.492298926	2.80E-10	2.37E-09	12.61165861
LGI2	-1.042792339	1.084796424	-4.846636827	1.87E-06	7.76E-06	4.614491816
IFI16	-1.042738472	7.014057645	-5.730707561	2.11E-08	1.25E-07	8.24561103
KCNMA1	-1.042040725	2.284708044	-4.949540201	1.14E-06	4.93E-06	4.99019153
ITGA4	-1.041532094	2.079091102	-6.091824751	2.86E-09	1.99E-08	10.73881361
SUSD3	-1.041497262	1.241052699	-5.911553888	7.86E-09	5.06E-08	9.811953451
MAP1A	-1.03996104	3.203514309	-5.945455085	6.51E-09	4.24E-08	9.846640889
CCND2	-1.03987628	4.773715615	-5.672691964	2.89E-08	1.68E-07	8.170470474
ARL4D	-1.039856686	4.613511126	-5.79091113	1.52E-08	9.27E-08	8.811912903
ODF3B	-1.039766545	3.812596454	-7.744156023	9.83E-14	1.66E-12	20.57057807
TMEM173	-1.039705417	5.420059889	-9.214036449	2.65E-18	1.32E-16	30.72975497
SPTA1	-1.039182452	-3.752578732	-4.850097878	1.84E-06	7.64E-06	4.571711346
PLXDC1	-1.038658304	3.498424497	-8.167418536	5.37E-15	1.19E-13	23.44231542
NTRK2	-1.037843613	0.987622995	-3.345832223	0.000906667	0.00225538	-1.141190845
BAG2	-1.037839272	4.221684689	-7.861900403	4.42E-14	8.03E-13	21.30574224
HKDC1	-1.037314125	-0.740319855	-3.549791621	0.000436591	0.001157578	-0.396614921
IFNK	-1.03703671	-5.383836217	-5.191803973	3.49E-07	1.67E-06	6.031795322
NBL1	-1.036527029	7.595092774	-8.50746509	4.82E-16	1.34E-14	25.47480511
PLP1	-1.036448377	-2.612796893	-3.64183578	0.000310354	0.000847987	-0.155100578
SEC14L2	-1.036161191	4.032626286	-6.584930793	1.61E-10	1.42E-09	13.32179461
SPN	-1.034848946	1.834060328	-5.466810301	8.57E-08	4.58E-07	7.497120691
DNAJC5B	-1.034772782	-2.084183958	-4.587209562	6.21E-06	2.34E-05	3.516716366
AP000783.1	-1.034273209	-3.586265615	-5.99744699	4.87E-09	3.23E-08	10.24555848
IL1RL1	-1.033169349	-0.55652841	-4.593168452	6.04E-06	2.29E-05	3.568167338
KCNJ5	-1.032369165	0.778717345	-5.112167773	5.18E-07	2.39E-06	5.842933027
COL13A1	-1.031131024	1.898397217	-7.824522318	5.71E-14	1.02E-12	21.19895232
ITGA2	-1.031082102	5.820543362	-6.212051357	1.44E-09	1.07E-08	10.94272474
CYP2S1	-1.029780327	2.960089622	-3.867928179	0.000130224	0.000383163	0.433611638
TPSD1	-1.02943136	-2.784690034	-3.764373945	0.000194869	0.000553683	0.262123558
SLC7A5	-1.028708854	7.467758141	-6.120426727	2.44E-09	1.72E-08	10.33096074
BCHE	-1.028700704	-0.579031546	-3.643047403	0.000308948	0.000844676	-0.081782189
CTSB	-1.027975821	9.96930437	-9.807780963	2.77E-20	2.19E-18	35.09376066
STMN3	-1.026655781	3.984961158	-5.614983641	3.93E-08	2.23E-07	8.000658792
WAS	-1.026579714	2.709785645	-6.207528268	1.48E-09	1.10E-08	11.32764016
C1QTNF5	-1.026413174	4.212762152	-7.137351029	5.27E-12	6.18E-11	16.63087341
ITGAL	-1.025853791	3.026925009	-4.925522311	1.28E-06	5.47E-06	4.792714346
METTL11B	-1.025618551	-4.35093745	-5.84741377	1.12E-08	6.99E-08	9.407636248
PRKCG	-1.025503059	-4.616422628	-5.117942655	5.03E-07	2.33E-06	5.742772829
DKK1	-1.024696003	3.180209617	-3.000838984	0.002879776	0.006478014	-2.461560624
SLC31A2	-1.024210966	4.1623647	-7.497071366	5.11E-13	7.33E-12	18.91777109
CGB5	-1.024193346	-1.732999736	-2.922918281	0.003686502	0.008092799	-2.347895286
NUPR1	-1.023567859	5.148841505	-5.268895635	2.37E-07	1.17E-06	6.077458473
SOAT2	-1.0223325	-4.347176316	-6.211939269	1.44E-09	1.07E-08	11.37926769
BTBD19	-1.022204571	1.587991045	-8.075621195	1.02E-14	2.10E-13	22.86700197
ARRDC5	-1.021916264	-3.302587867	-5.962080641	5.94E-09	3.90E-08	10.06741875
A4GALT	-1.02093955	5.182579187	-7.197171072	3.59E-12	4.36E-11	16.87300034
HAND1	-1.019771382	-3.81958632	-3.593867598	0.000371096	0.000998139	-0.411528284
UBE2QL1	-1.018434978	-0.593416316	-4.768071274	2.70E-06	1.09E-05	4.32266081
DGKB	-1.018109374	-3.1055997	-3.864470985	0.000132007	0.000387992	0.600924929
MGP	-1.01798736	6.149921926	-4.345322417	1.81E-05	6.26E-05	1.795036853
VSTM4	-1.017664438	2.863078697	-6.382531161	5.36E-10	4.31E-09	12.2950258
CD3G	-1.017419813	0.654162949	-5.134828906	4.63E-07	2.16E-06	5.953842422
VAV1	-1.016545268	2.720113444	-5.661660561	3.06E-08	1.77E-07	8.406883118
SOX10	-1.01559902	-3.084446042	-4.004145664	7.56E-05	0.000233911	1.120877222
C10orf10	-1.013400968	6.049634463	-6.118233908	2.47E-09	1.74E-08	10.39760468
KLHL6	-1.01296995	2.000621086	-5.586945877	4.56E-08	2.56E-07	8.088774522
ZNF80	-1.012926192	-3.012494153	-5.08535543	5.91E-07	2.70E-06	5.692416432
SCARA3	-1.012711798	4.577894416	-4.607730251	5.66E-06	2.15E-05	3.120392025
PCDHGC5	-1.012591214	-1.064559618	-4.081193583	5.52E-05	0.000174637	1.507148778
PRSS35	-1.012559908	-2.025821592	-4.527237025	8.13E-06	3.00E-05	3.266272028
KLRC4	-1.012139438	-4.112178051	-4.72298455	3.33E-06	1.32E-05	3.982757377
MMP14	-1.011619469	9.119418711	-10.44784116	1.70E-22	2.32E-20	40.13856282
ADAMTSL1	-1.011353884	0.928578606	-4.744908859	3.01E-06	1.21E-05	4.171991054
KCNE1	-1.011348273	-1.832310775	-5.520033783	6.49E-08	3.54E-07	7.831905142
RASD2	-1.011285598	2.126872362	-5.300748881	2.01E-07	1.01E-06	6.659053699
FTCDNL1	-1.010893824	-2.807685559	-4.888987464	1.53E-06	6.44E-06	4.802824975
ASGR2	-1.01008766	-1.591334531	-5.893705819	8.68E-09	5.55E-08	9.747313022
RD3	-1.009781249	-4.701031427	-5.845189883	1.13E-08	7.07E-08	9.374234206
DMRT3	-1.009638464	-3.473479241	-4.229975918	2.97E-05	9.86E-05	1.967769648
CEACAM21	-1.009090614	-1.007454698	-5.712948908	2.33E-08	1.37E-07	8.814328736
ATP8B3	-1.006385445	0.692044836	-6.953581075	1.68E-11	1.79E-10	15.71463573
MMD	-1.005214136	4.183460844	-7.212508731	3.26E-12	3.98E-11	17.10490156
CTD.2616J11.4	-1.005141399	-3.230356077	-5.082871462	5.98E-07	2.73E-06	5.669460542
VNN3	-1.004656344	-2.830533622	-4.092144474	5.28E-05	0.000167489	1.472924097
ISM1	-1.004042447	1.077010825	-4.913749364	1.36E-06	5.76E-06	4.915945001
TPD52L1	-1.002308927	4.726238595	-5.584951764	4.61E-08	2.58E-07	7.721406728
GNG2	-1.001654075	2.948312637	-6.70934806	7.59E-11	7.17E-10	14.18065789
RP11.89K11.1	-1.000977942	-2.942970847	-5.631672545	3.60E-08	2.05E-07	8.359428924
MAP1LC3C	-1.000362217	-4.153936063	-5.200442461	3.34E-07	1.60E-06	6.168545907
GALNT6	-1.000057824	4.526248656	-5.872950998	9.73E-09	6.17E-08	9.258856146
BCAT2	1.000266817	6.764696546	7.553032858	3.53E-13	5.27E-12	18.9885944
WFIKKN1	1.001163548	-0.509558136	5.522022206	6.42E-08	3.51E-07	7.842107452
ENGASE	1.001585086	5.73243709	9.498271517	3.04E-19	1.92E-17	32.7955711
ABCC3	1.002614404	5.705714788	4.756260783	2.86E-06	1.15E-05	3.548158222
TCAP	1.002793041	-0.077355401	6.849468921	3.21E-11	3.26E-10	15.09328082
SGSM1	1.002966922	0.657260449	3.999778377	7.69E-05	0.000237543	1.112485755
WIF1	1.004917032	-3.819091771	3.07991696	0.002229489	0.005130018	-1.999378208
ENPP4	1.006485803	3.579001718	6.43650905	3.90E-10	3.22E-09	12.44054607
MIPOL1	1.006717801	2.991792667	9.412158227	5.89E-19	3.53E-17	32.36571468
SCAMP5	1.00759803	4.017545562	7.298298375	1.87E-12	2.39E-11	17.58628956
GRAMD1C	1.00765787	3.243957755	7.476494757	5.85E-13	8.30E-12	18.82241321
MSX2	1.008251542	4.294278576	4.751737733	2.92E-06	1.17E-05	3.701976865
TOMM20L	1.008587463	-4.338642172	6.400014014	4.84E-10	3.93E-09	12.46055872
SMIM5	1.009093755	2.879689942	4.246497783	2.77E-05	9.26E-05	1.804291566
ATRNL1	1.010409227	-1.893752313	4.129042293	4.53E-05	0.00014533	1.688361067
AMOT	1.010503709	2.903788189	4.200052778	3.37E-05	0.000110622	1.616185047
RIIAD1	1.010802331	-3.913350092	4.542713596	7.59E-06	2.82E-05	3.262370625
AQP12B	1.013992487	-4.260505995	3.573103644	0.000400709	0.001071631	-0.468013931
ZNF708	1.016631703	2.858097397	10.04622353	4.23E-21	4.15E-19	37.21162936
MYLPF	1.017428261	-1.43875606	5.585075009	4.61E-08	2.58E-07	8.166378507
ZNF648	1.01913078	-4.898577031	5.757727153	1.83E-08	1.10E-07	8.942464972
BTG2	1.020460765	7.724977806	6.815252639	3.97E-11	3.96E-10	14.33449243
CA8	1.020512486	-1.358017888	3.899154629	0.000115118	0.000342966	0.826853271
FLJ00418	1.020561448	0.049325053	6.586387329	1.60E-10	1.41E-09	13.55509764
ZNF823	1.021457449	3.449604273	9.221547793	2.50E-18	1.27E-16	30.91703194
AC008948.1	1.021953487	-1.484397059	3.527269106	0.000474101	0.001244743	-0.47223868
GSTM4	1.02218625	5.445010456	5.39712967	1.23E-07	6.37E-07	6.602974184
NME9	1.022523255	-2.124690207	7.159262596	4.58E-12	5.44E-11	16.95420272
GSDMB	1.023658363	5.189006267	7.021145137	1.10E-11	1.20E-10	15.70994871
ZNF492	1.024652774	-2.041233699	2.972558212	0.003151717	0.007029896	-2.191657818
SH3BGRL2	1.0252191	4.853188736	7.069671658	8.10E-12	9.11E-11	16.04608282
ACSL5	1.025988243	6.646234755	5.487074359	7.71E-08	4.16E-07	6.979938638
CHPT1	1.026292632	4.958598278	8.758479931	7.82E-17	2.70E-15	27.38088946
ZSCAN16	1.026742605	2.794081973	9.442114937	4.68E-19	2.86E-17	32.59717496
TSSK3	1.027207397	-0.572529803	7.809869248	6.30E-14	1.11E-12	21.07179626
MYEF2	1.027658995	1.560845952	4.284085365	2.36E-05	7.98E-05	2.138613057
AL031663.2	1.027708139	-0.928262264	6.423784675	4.20E-10	3.46E-09	12.63304103
NR2E1	1.028961622	-2.830291422	3.574931369	0.000398016	0.001065298	-0.356086183
HOXB6	1.029365419	3.108963317	5.532052616	6.09E-08	3.34E-07	7.616474809
UPK3B	1.030161561	5.75892923	2.878597603	0.004232664	0.009168814	-3.323768135
ZNF536	1.030173346	-3.018007727	3.586109017	0.000381912	0.001025547	-0.331353989
EML6	1.031610396	1.61548984	5.462562599	8.76E-08	4.68E-07	7.445625053
B3GAT1	1.032886507	0.03636907	3.398489425	0.00075331	0.001905733	-0.948964969
CXADR	1.034831505	6.622472677	6.174358817	1.79E-09	1.30E-08	10.6392121
ALDH1A2	1.036696696	2.131146808	4.423490853	1.29E-05	4.57E-05	2.6396186
FRY	1.037286851	4.680403105	6.27796385	9.86E-10	7.57E-09	11.3760606
CHN2	1.037540707	2.651444931	6.271818663	1.02E-09	7.81E-09	11.62989813
PAK7	1.038043843	-4.062036945	3.793406121	0.000174203	0.000499471	0.319503084
NR0B1	1.040004393	-4.47504604	3.345404705	0.000908024	0.002258068	-1.237452424
HOXB1	1.041292394	-3.02036999	3.890955605	0.000118915	0.000352676	0.744990804
ZNF730	1.042241848	-2.033850728	3.608875174	0.000350985	0.000949414	-0.203678199
PTTG2	1.043390073	-4.715974391	4.962973351	1.07E-06	4.65E-06	5.061367669
ZNF763	1.043709001	1.464689695	8.473643298	6.14E-16	1.68E-14	25.59602183
KEL	1.045001838	-1.086956099	4.454989682	1.12E-05	4.03E-05	2.987801104
PCDH19	1.045676233	0.355269954	4.62866779	5.14E-06	1.97E-05	3.665712631
SSTR5	1.046558826	-3.628391517	3.163653257	0.001690352	0.003983463	-1.733015195
SGK494	1.046733016	2.093495567	9.394543027	6.74E-19	4.03E-17	32.24478471
AMACR	1.047657225	5.084516073	7.534571039	3.99E-13	5.86E-12	18.97172423
SLC10A1	1.048330995	-4.160272961	3.930689379	0.000101557	0.000305453	0.813637835
SLC26A1	1.048745037	0.578153127	8.217637332	3.77E-15	8.59E-14	23.8171479
TNFAIP2	1.049124163	8.766322666	6.28898	9.25E-10	7.14E-09	11.24382709
DRD1	1.050666781	-0.504520998	3.261698125	0.001213129	0.002938739	-1.352067703
AC019294.1	1.051148304	-3.746835424	6.778131015	4.98E-11	4.87E-10	14.66376234
RAB19	1.051359765	-1.181158753	6.475950052	3.09E-10	2.60E-09	12.92752627
GDPD1	1.051536956	1.470658242	9.349398482	9.50E-19	5.48E-17	31.88901676
ABCA13	1.051549528	0.422898011	3.522757913	0.000481968	0.001263576	-0.56799317
HOXD4	1.051892213	-0.11776196	4.461905902	1.09E-05	3.92E-05	2.985722621
CYP2J2	1.053011729	4.219293389	4.950640047	1.14E-06	4.91E-06	4.615602375
GKN1	1.053815625	-3.951441927	3.271981804	0.001171089	0.002846581	-1.426661909
PLEKHD1	1.054740356	-3.499460784	5.513349855	6.72E-08	3.66E-07	7.765793043
ANKDD1B	1.055417972	-0.853678043	6.356298981	6.25E-10	4.97E-09	12.25464199
OGDHL	1.058141104	-0.009930318	3.706792186	0.000242884	0.000675809	0.09095254
TPPP2	1.059407507	-4.157186259	4.604654555	5.74E-06	2.18E-05	3.510361738
C9orf171	1.059837178	-3.937096651	3.811383137	0.000162464	0.00046893	0.394011458
GOLGA8A	1.059996408	6.248803585	7.10422517	6.50E-12	7.45E-11	16.14889499
FBXW12	1.060241323	-3.819154101	5.828616215	1.24E-08	7.69E-08	9.366106541
C6orf222	1.06108351	-2.450618645	3.719296734	0.000231594	0.000647587	0.163277426
CYFIP2	1.061090567	4.647096732	7.327343841	1.55E-12	2.01E-11	17.68785764
ALOX5	1.061901086	5.977646625	6.116942688	2.48E-09	1.75E-08	10.35158091
CPAMD8	1.063537159	2.912915538	5.083456165	5.97E-07	2.72E-06	5.45122472
TAS2R38	1.064470295	-3.948623018	5.015705063	8.31E-07	3.68E-06	5.352145941
CCDC11	1.065121848	0.245210065	8.175710399	5.06E-15	1.13E-13	23.52311481
PLA2G6	1.06735482	3.919496797	11.07552676	9.79E-25	2.11E-22	45.41640266
LRMP	1.067631662	3.801506836	5.078494559	6.11E-07	2.78E-06	5.281768758
ZNF804B	1.068346738	-5.546826869	6.593891497	1.53E-10	1.35E-09	13.51899641
ZNF493	1.070357651	2.928524026	8.484041687	5.70E-16	1.57E-14	25.63079614
EHF	1.070710908	5.883821479	5.218972982	3.04E-07	1.47E-06	5.691104734
TRIM73	1.071454647	0.173574581	8.660339191	1.60E-16	5.10E-15	26.85650786
PGLYRP2	1.071559886	-2.881451747	3.940585641	9.76E-05	0.000294867	0.938170849
CYP3A7	1.073473022	-1.696715729	3.727133777	0.000224773	0.000630018	0.209734862
MSI2	1.07389099	6.440608917	11.66778931	6.63E-27	2.91E-24	50.22521788
TSPAN6	1.074550934	6.812326435	9.579204961	1.63E-19	1.11E-17	33.36721811
TSGA10	1.076564182	1.790845669	11.82716161	1.70E-27	8.97E-25	51.56568467
DNAH6	1.079654538	-1.122219472	5.044061284	7.24E-07	3.23E-06	5.560590576
NEIL1	1.079810736	3.725452257	8.773960209	6.98E-17	2.43E-15	27.62083455
RAPGEFL1	1.080166163	6.468899604	5.759984991	1.80E-08	1.08E-07	8.396788692
GAREM	1.081970058	5.247571185	8.106221427	8.22E-15	1.74E-13	22.77039367
ROPN1B	1.08207991	-1.825748058	4.512965045	8.67E-06	3.18E-05	3.230001502
SLC44A3	1.082522108	5.077872017	7.34536334	1.38E-12	1.81E-11	17.75402055
TRAK1	1.08407741	7.263825751	9.691750908	6.83E-20	5.06E-18	34.2184964
FOXD4L3	1.085395924	-2.768359881	5.299245446	2.03E-07	1.01E-06	6.743511912
ADAM11	1.087001997	0.288836274	6.269578466	1.04E-09	7.90E-09	11.76113642
TAS2R5	1.088200618	-1.875257626	6.717052257	7.24E-11	6.87E-10	14.31232783
HSFY2	1.088857963	-3.942684479	3.09576455	0.002116659	0.004891004	-1.959767744
SULT1A1	1.089041008	3.816241642	7.308114984	1.76E-12	2.25E-11	17.6730992
ZNF254	1.089369896	4.183236776	8.828286388	4.69E-17	1.69E-15	27.96478779
SNTN	1.090193479	-4.955415904	6.191701833	1.62E-09	1.19E-08	11.26930909
LNX1	1.090250715	3.645281268	8.438094131	7.92E-16	2.11E-14	25.244052
ADAM22	1.091358512	2.036874226	6.333341832	7.15E-10	5.62E-09	12.03604522
ZNF681	1.091631355	2.80903236	6.772207133	5.17E-11	5.04E-10	14.50386507
FAM83C	1.091726579	2.096679757	3.073515142	0.002276618	0.005225983	-2.179411621
CHDH	1.091991926	2.172543258	5.859433494	1.05E-08	6.59E-08	9.432565494
RAB11FIP4	1.092137085	5.777832063	8.389933332	1.12E-15	2.86E-14	24.69650019
XKR7	1.092600787	-4.331182998	4.337055544	1.88E-05	6.46E-05	2.381596027
AC005841.1	1.093526978	-3.932912131	6.518824235	2.39E-10	2.05E-09	13.15079276
TTC18	1.097258538	0.353125411	7.531110631	4.08E-13	5.97E-12	19.29260287
GRIK4	1.09910983	-1.565384551	4.771999578	2.65E-06	1.07E-05	4.339534008
SATB1	1.101014288	5.246719339	8.677093373	1.42E-16	4.61E-15	26.76992045
SCIN	1.10106695	3.012134401	5.285478061	2.18E-07	1.08E-06	6.405591642
SAMD13	1.101202119	1.213443827	6.446630389	3.67E-10	3.05E-09	12.72699176
USH2A	1.102201266	-2.914625824	6.180467391	1.73E-09	1.26E-08	11.2765876
ZNF43	1.102801565	4.025630526	6.923666356	2.03E-11	2.13E-10	15.25601122
KLHL31	1.102973645	0.671100203	8.136410273	6.66E-15	1.43E-13	23.27075786
AGBL4	1.104059958	-3.082132619	4.570696312	6.69E-06	2.51E-05	3.430457967
UNC5CL	1.10421576	0.605813409	7.42647268	8.13E-13	1.12E-11	18.63022901
PLS1	1.106104991	4.843069799	7.47284487	6.00E-13	8.48E-12	18.59675616
SHROOM1	1.108079808	4.878588993	8.267148201	2.66E-15	6.24E-14	23.91372927
GDF9	1.108848331	-0.757945761	8.550982688	3.53E-16	1.02E-14	26.0540425
VCX3A	1.111409041	-2.916383778	3.07930312	0.002233969	0.005138882	-1.929064947
VASH2	1.11182113	1.873647111	5.924259635	7.33E-09	4.73E-08	9.804862189
MAN1C1	1.111964222	4.40475356	4.425459572	1.28E-05	4.54E-05	2.272134602
BEX2	1.112936854	3.287079526	6.344173664	6.71E-10	5.30E-09	11.95158455
IL17RB	1.114116421	1.729815294	7.077639526	7.70E-12	8.69E-11	16.43664818
EPHA7	1.114284544	0.613586746	4.100853647	5.09E-05	0.00016205	1.498022989
PLIN4	1.114673903	3.847772565	4.594453361	6.01E-06	2.27E-05	3.084937697
JMJD7.PLA2G4B	1.116342355	3.826261149	9.100131197	6.24E-18	2.84E-16	29.984357
PIK3C2B	1.117461482	6.032800204	9.207360393	2.79E-18	1.38E-16	30.59308207
IDH1	1.119973532	8.14887236	8.736020127	9.21E-17	3.12E-15	27.08757524
BZRAP1	1.120040858	2.75889068	6.213826163	1.43E-09	1.06E-08	11.2905014
PATZ1	1.120403062	5.9755144	12.18479276	7.73E-29	6.93E-26	54.652631
AGR3	1.12049475	-2.427468032	3.031133411	0.002612466	0.005936203	-2.039153381
MLXIPL	1.120610533	-0.414571445	4.38110506	1.55E-05	5.43E-05	2.665175123
NPTXR	1.12510772	3.962149916	4.824379867	2.08E-06	8.54E-06	4.080160396
ZNF443	1.125998408	2.703956532	12.00985713	3.52E-28	2.40E-25	53.2145903
GLOD5	1.127542023	-2.799032407	5.590813355	4.47E-08	2.51E-07	8.179438139
RHPN1	1.128351587	4.583688705	6.819462764	3.86E-11	3.87E-10	14.54880927
NIPAL1	1.130251665	4.622188169	6.713778485	7.39E-11	7.00E-10	13.91044129
PCDH11Y	1.131470646	-4.663010607	5.060982862	6.66E-07	3.00E-06	5.521253299
GOLGA6L10	1.132491301	-3.013101362	4.37931332	1.56E-05	5.47E-05	2.637979109
ZNF300	1.135053661	2.672544482	5.309342747	1.93E-07	9.66E-07	6.568250066
CES4A	1.13625405	2.306604818	8.44267859	7.67E-16	2.05E-14	25.37281746
NSUN7	1.136877423	1.875345268	6.31191701	8.10E-10	6.31E-09	11.92525323
DAPK1	1.137167347	6.165561879	6.511876183	2.49E-10	2.13E-09	12.58364778
C17orf82	1.13911813	0.408835861	7.040286164	9.75E-12	1.08E-10	16.23751572
PTPRQ	1.140128612	-1.594065886	3.206438698	0.001464009	0.003495827	-1.498962769
HOXB5	1.141245511	2.086963926	5.460911468	8.84E-08	4.71E-07	7.389558218
RP11.468E2.2	1.142293953	-1.050948534	5.317201078	1.85E-07	9.29E-07	6.845868479
PKD1L1	1.142710177	0.526481765	5.250305037	2.60E-07	1.28E-06	6.478668497
ATP8B1	1.142857482	6.666881141	8.37805143	1.22E-15	3.10E-14	24.57246387
TTLL3	1.144378225	5.047233274	9.685847238	7.15E-20	5.25E-18	34.27308762
C12orf74	1.146370287	-3.013559331	4.683663612	4.00E-06	1.56E-05	3.918523023
MAGIX	1.147725814	2.889534364	7.814046362	6.13E-14	1.08E-12	21.06032494
THEM6	1.147814177	6.37125346	8.910487739	2.56E-17	1.01E-15	28.39056377
SMAD6	1.149025585	2.779783064	7.412776096	8.90E-13	1.21E-11	18.45911939
CEBPA	1.149372845	1.325331433	5.390276885	1.27E-07	6.58E-07	7.10785111
B4GALT6	1.150846975	2.251570354	7.46080092	6.49E-13	9.10E-12	18.80876629
GPC2	1.151499669	1.59795193	5.781599822	1.60E-08	9.72E-08	9.072762815
AADAT	1.152582397	2.94502057	8.982029683	1.50E-17	6.26E-16	29.18905942
RIPPLY2	1.154321823	-2.080622176	3.992000699	7.94E-05	0.000244209	1.163826143
NBPF24	1.158539827	-0.215177627	6.709133607	7.60E-11	7.18E-10	14.2676705
TTC34	1.160930084	-1.510183924	6.44516203	3.71E-10	3.07E-09	12.7535528
GCLC	1.16117616	6.337408748	8.97704942	1.56E-17	6.46E-16	28.87848417
BSN	1.161561081	0.084692235	7.19261301	3.70E-12	4.48E-11	17.16849496
ERBB3	1.165361618	7.308251105	6.679655904	9.09E-11	8.45E-10	13.53027152
TXK	1.166262506	0.457929594	6.749901897	5.92E-11	5.70E-10	14.50194255
CLDN3	1.169092124	2.008934225	3.175216567	0.001626187	0.003843864	-1.854537312
LHX4	1.169156771	0.720514269	8.916980978	2.44E-17	9.69E-16	28.70388904
C9orf66	1.169276182	-0.307240666	6.592743297	1.54E-10	1.36E-09	13.5933377
CMYA5	1.170552677	3.952419603	6.318559321	7.79E-10	6.08E-09	11.70693834
HOXB8	1.171586095	1.57608049	4.418485274	1.32E-05	4.67E-05	2.680362478
RHOU	1.172214278	5.654259003	5.947888629	6.43E-09	4.19E-08	9.448491853
CGN	1.172628944	5.922701596	5.146155922	4.38E-07	2.05E-06	5.337274622
PODXL2	1.175626294	5.064303292	5.999625051	4.82E-09	3.20E-08	9.784650736
DTX4	1.175660862	6.420958384	8.20519213	4.12E-15	9.31E-14	23.37868207
A1CF	1.178284254	-4.496985873	4.849452579	1.84E-06	7.67E-06	4.565004691
DLEC1	1.178678566	-0.141303436	7.716423758	1.19E-13	1.96E-12	20.47593203
CENPV	1.179990143	3.285118727	7.122316132	5.80E-12	6.73E-11	16.57624369
BRINP2	1.180957054	-3.914781972	4.286497673	2.33E-05	7.91E-05	2.208972406
LRIT3	1.181212704	-2.35804557	7.274521174	2.19E-12	2.75E-11	17.66599432
ANKFN1	1.184687592	-1.845159983	3.514909666	0.000495947	0.001296076	-0.517857424
ZNF440	1.18542972	4.987583142	10.27698452	6.72E-22	7.86E-20	38.88805818
ZNF439	1.185514482	3.069794323	7.559820235	3.38E-13	5.07E-12	19.3754135
CYP1A2	1.185521421	-4.284272696	3.256468022	0.001235043	0.002988289	-1.497836788
RGS6	1.188422562	-0.651339319	4.490507668	9.58E-06	3.49E-05	3.123166964
ZRSR1	1.189348221	-3.484809497	4.447004942	1.16E-05	4.16E-05	2.890565758
ZNF552	1.190007805	4.037371482	10.00638114	5.80E-21	5.49E-19	36.8386882
SLC36A2	1.19366411	-4.574214508	4.898710616	1.46E-06	6.16E-06	4.781815869
GSTM3	1.195422615	5.304099437	4.756075663	2.86E-06	1.15E-05	3.58307822
SLC4A9	1.196309874	-3.010634	6.013635922	4.45E-09	2.97E-08	10.37206327
POU6F2	1.196834951	-0.147643608	3.468428035	0.00058683	0.001513784	-0.713811683
COL6A5	1.197646255	-1.653208778	4.220746348	3.09E-05	0.000102133	2.044839727
CAB39L	1.197791306	5.145702687	6.542825566	2.07E-10	1.79E-09	12.84152579
AC117834.1	1.199408958	-5.303258621	4.540547505	7.66E-06	2.84E-05	3.153361095
TMC4	1.204630907	6.262269165	6.676042014	9.29E-11	8.63E-10	13.54364086
LRTM1	1.205023969	-4.843729686	4.726611509	3.28E-06	1.30E-05	3.994981601
NDST4	1.205715802	-4.6639903	4.999316681	9.00E-07	3.95E-06	5.236107769
ZNF253	1.206744301	3.134360563	11.28351316	1.72E-25	4.61E-23	47.14884067
KIAA1984	1.207857319	-0.006717495	6.0524956	3.58E-09	2.44E-08	10.58009292
KCNH4	1.207986475	-1.097596863	5.480960244	7.96E-08	4.28E-07	7.644990689
LDHAL6A	1.20831758	-4.132224427	4.03732239	6.61E-05	0.00020621	1.220438899
RASSF6	1.208791625	3.697880606	5.749656395	1.91E-08	1.14E-07	8.641317435
BMP7	1.213864338	2.574518106	3.390696396	0.000774369	0.001953871	-1.266982298
GPR98	1.214166251	3.090958779	6.258479227	1.10E-09	8.37E-09	11.49269991
RP11.57H12.6	1.214231923	-3.137998888	4.595841097	5.97E-06	2.26E-05	3.536289532
ENPP5	1.21450967	2.496644557	5.434672355	1.01E-07	5.34E-07	7.207472308
FAM227A	1.2150482	1.388550485	8.549544661	3.56E-16	1.02E-14	26.12518376
ZNF486	1.215385399	4.092811785	4.50966754	8.79E-06	3.23E-05	2.676023542
SMIM22	1.217007794	4.759733902	4.723391898	3.33E-06	1.32E-05	3.502037612
CYP4F11	1.217229467	2.784835971	3.977736817	8.41E-05	0.000257123	0.761982781
DUSP2	1.218340534	4.225920355	6.842756191	3.35E-11	3.38E-10	14.73581171
PDX1	1.219764766	-2.211418017	3.324144206	0.000977904	0.002416076	-1.143400048
PLCE1	1.22085335	4.496922498	8.254222738	2.92E-15	6.79E-14	23.8643081
HOXB3	1.223219137	4.257902584	7.334742551	1.48E-12	1.93E-11	17.78182341
ILDR1	1.224036324	3.212877021	8.137436663	6.62E-15	1.43E-13	23.20505606
SIDT1	1.224662241	3.085414595	6.232211937	1.28E-09	9.63E-09	11.34631174
CHDC2	1.225228657	-3.408122899	4.256191045	2.65E-05	8.91E-05	2.120552547
LIPE	1.228229888	3.493864604	8.882021734	3.15E-17	1.20E-15	28.42089381
BIVM.ERCC5	1.232204593	-0.764167666	2.886962505	0.004124257	0.008962619	-2.444204559
FREM1	1.234186874	0.465333495	4.819381954	2.13E-06	8.73E-06	4.489421328
WDR52	1.235099772	3.654992792	11.22299124	2.85E-25	7.42E-23	46.6422433
PSD2	1.235899449	-1.755681989	4.828707503	2.03E-06	8.38E-06	4.587559638
TRIM74	1.239662189	-1.296514172	6.559512564	1.88E-10	1.63E-09	13.40310547
ZNF620	1.240095737	1.620129755	11.28719573	1.67E-25	4.55E-23	47.07034995
PIGR	1.242618174	2.25342324	3.117948323	0.001967533	0.004570267	-2.072652302
ODF4	1.242906609	-4.263439258	4.956656033	1.11E-06	4.78E-06	5.066760011
CAPS	1.242957998	6.534655942	5.847783441	1.12E-08	6.98E-08	8.859378468
GLS2	1.245316542	2.044704855	8.00850671	1.62E-14	3.19E-13	22.40821309
HEPACAM2	1.246096117	-3.390652388	4.064797134	5.91E-05	0.000185828	1.377060543
ACBD7	1.247024659	-1.03291813	6.620019487	1.30E-10	1.17E-09	13.75065962
BHLHE41	1.248055509	5.728287988	7.026452918	1.06E-11	1.17E-10	15.69666662
PALM3	1.248285699	2.874377831	3.734866598	0.000218228	0.000613774	-0.142505679
PRSS45	1.248412293	-1.945241281	4.670081321	4.26E-06	1.66E-05	3.893634297
ID4	1.248635898	3.5216153	6.419005101	4.32E-10	3.55E-09	12.3430961
MRAP2	1.251868376	0.025248731	5.629216004	3.64E-08	2.07E-07	8.36600476
GLP1R	1.253182713	-3.757406495	5.389042657	1.28E-07	6.62E-07	7.141943595
SPATA31E1	1.2538174	-5.243442953	7.303422045	1.81E-12	2.32E-11	17.83102861
ACSM3	1.254696741	2.338780751	5.960438705	5.99E-09	3.93E-08	9.948542874
MEX3A	1.258568232	4.886724721	7.28287043	2.07E-12	2.62E-11	17.37587633
METTL7A	1.259275487	6.422046079	6.613467218	1.36E-10	1.22E-09	13.16617272
CYP2C8	1.25927818	-1.72495287	5.084478939	5.94E-07	2.71E-06	5.747041169
SPINK7	1.259590607	-3.616176536	4.366958896	1.65E-05	5.74E-05	2.554566939
RBM11	1.261094363	0.211361061	5.637095282	3.49E-08	1.99E-07	8.399939077
EPHA10	1.261416266	0.128438033	4.724798681	3.31E-06	1.31E-05	4.090156806
LYPD6B	1.262664913	4.647830637	6.515767612	2.44E-10	2.09E-09	12.74077648
AC110619.2	1.263710896	0.619500015	3.913923563	0.000108566	0.000324746	0.787838037
RNF183	1.264665732	-1.524445963	4.427227577	1.27E-05	4.51E-05	2.874004104
GPR27	1.265277819	1.704458671	5.083568995	5.96E-07	2.72E-06	5.600436169
KIF1A	1.265565357	-1.281071976	3.287262958	0.001111111	0.002715983	-1.252991876
C1orf87	1.268141661	-5.387141315	7.13804038	5.25E-12	6.17E-11	16.7957513
OPRK1	1.269074372	-4.018174508	4.213833136	3.18E-05	0.000104845	1.914983929
SARM1	1.272538383	3.806826799	9.659553774	8.77E-20	6.25E-18	34.18106494
DMRTA2	1.274490609	-0.719670147	3.724271027	0.000227242	0.000636504	0.181965057
SYT10	1.275930863	-3.699549652	4.289046214	2.31E-05	7.83E-05	2.236013504
ENTPD3	1.276207064	3.982964029	5.480895076	7.97E-08	4.28E-07	7.212704174
SLC16A9	1.27660123	1.060773966	5.096067134	5.61E-07	2.57E-06	5.712318349
PAX7	1.278498402	-4.388174236	3.93170054	0.000101148	0.000304447	0.804201572
MSI1	1.2806402	0.580677253	4.450705043	1.14E-05	4.10E-05	2.89676959
WDR72	1.280680465	4.211243809	3.880802864	0.000123781	0.000365982	0.146517287
RASEF	1.281984805	4.16083751	5.970914849	5.65E-09	3.71E-08	9.747130827
GGT2	1.28331318	-2.359011594	3.716194689	0.000234348	0.000654951	0.157372617
ZFY	1.288788944	0.789465265	2.880057725	0.004213557	0.009133461	-2.570865748
SLC27A2	1.290016459	3.320160658	6.852867973	3.14E-11	3.20E-10	14.92107356
KIAA1683	1.290489796	1.195379003	7.089577959	7.14E-12	8.12E-11	16.52647454
SNCG	1.29082799	7.09996082	4.542289264	7.60E-06	2.82E-05	2.540541371
HAVCR1	1.291690912	-2.804746375	3.350758954	0.000891173	0.002220883	-1.086161888
MYLIP	1.294181427	5.267188403	10.97990426	2.17E-24	4.18E-22	44.54203215
ID1	1.295324657	7.435844029	7.216665329	3.17E-12	3.88E-11	16.81537642
SLC26A7	1.295705259	-2.140026074	5.579969338	4.73E-08	2.65E-07	8.137201813
TBC1D30	1.295984781	3.531793676	10.22095097	1.05E-21	1.19E-19	38.55441954
ATF7IP2	1.296098296	3.980545359	9.01160355	1.21E-17	5.10E-16	29.31691685
CAPN14	1.296675847	0.025391269	5.602404714	4.20E-08	2.37E-07	8.22936329
CCDC64B	1.297253286	5.225631832	5.610658178	4.02E-08	2.28E-07	7.705381436
PADI3	1.297620856	4.627620051	3.144054551	0.00180447	0.004226856	-2.415896794
TBX1	1.298849808	2.98266288	4.550484692	7.33E-06	2.73E-05	3.037732845
AC011897.1	1.299198067	1.81062433	6.260711922	1.09E-09	8.28E-09	11.64108411
LRRIQ4	1.302123754	-1.981476893	5.222163045	3.00E-07	1.45E-06	6.391490261
FAM221A	1.306441756	2.877142673	9.923640614	1.11E-20	9.81E-19	36.26018757
C2ORF15	1.308008045	1.802358977	9.418444618	5.61E-19	3.38E-17	32.41770494
FAM221B	1.315776282	-4.033387704	7.100982089	6.64E-12	7.59E-11	16.60302826
STRC	1.31773977	-0.817312504	7.177899895	4.07E-12	4.86E-11	17.07076297
GPD1L	1.318010946	5.794370721	9.665075084	8.40E-20	6.07E-18	34.06300507
GDF15	1.321696275	6.254096908	4.904619647	1.42E-06	6.00E-06	4.183963702
RIMKLA	1.322040856	0.757818282	5.945542645	6.51E-09	4.24E-08	9.983649834
C10orf82	1.325123496	-2.975227951	3.995495647	7.83E-05	0.000241079	1.14112327
C10orf99	1.326308658	2.944013338	2.994975929	0.002934321	0.006589853	-2.559548869
MECOM	1.326480682	5.996501896	8.062544439	1.11E-14	2.27E-13	22.41893566
C1orf220	1.327993639	-0.748631133	7.473315772	5.98E-13	8.46E-12	18.91077914
HAPLN1	1.329215616	0.443997761	5.182200926	3.66E-07	1.74E-06	6.155120985
SMIM6	1.332200989	-0.793901032	4.920105706	1.32E-06	5.60E-06	4.987381187
MUC20	1.335488675	6.031176787	4.886023285	1.55E-06	6.52E-06	4.111406894
CXorf30	1.335553512	-2.204906288	4.059215187	6.04E-05	0.000189908	1.413807707
ZFHX2	1.336536225	1.530406285	8.816042032	5.13E-17	1.83E-15	28.01289363
AKR1C3	1.33760974	6.163903463	4.872070277	1.66E-06	6.94E-06	4.039722129
CYP2C19	1.338003255	-4.227697988	5.007318729	8.65E-07	3.82E-06	5.302617461
GLRA3	1.342254553	-2.526466662	5.153412496	4.22E-07	1.98E-06	6.058994553
CYP2C18	1.344667036	-0.604492204	3.953303705	9.28E-05	0.000281535	1.003485075
ACADL	1.34989766	-1.318443295	4.7784108	2.58E-06	1.04E-05	4.364014742
FER1L6	1.350619285	-2.955215368	4.301568305	2.19E-05	7.44E-05	2.330659989
PLCH1	1.35537439	1.386336891	5.858768945	1.05E-08	6.61E-08	9.489036426
RP1.27O5.3	1.359264934	-0.793346696	4.987567951	9.52E-07	4.17E-06	5.293549799
SPAG17	1.361488951	1.562449561	5.536323215	5.96E-08	3.28E-07	7.810509753
MCF2L	1.36451451	4.70164748	8.595838601	2.55E-16	7.71E-15	26.23927409
MAPK10	1.364962439	3.862997209	8.004133781	1.67E-14	3.28E-13	22.22530386
LRRC31	1.365436222	-4.03259273	5.533863046	6.04E-08	3.32E-07	7.849917803
ZNF682	1.366403723	2.46568133	8.044725801	1.26E-14	2.54E-13	22.63119615
RP11.116D17.1	1.366547548	-5.432914311	9.134162164	4.83E-18	2.26E-16	30.32017342
STX16.NPEPL1	1.368202984	0.194836484	9.252898004	1.98E-18	1.03E-16	31.11005833
MASP2	1.370115969	-1.277145755	9.479194772	3.52E-19	2.20E-17	32.69377035
FAM84A	1.375384142	5.905685276	5.653588454	3.20E-08	1.84E-07	7.870359813
DCDC2	1.376207629	-0.811583094	4.201367029	3.35E-05	0.0001101	1.956576138
TRIM31	1.376897119	2.414306279	3.918296663	0.000106695	0.000319557	0.592416476
OR5M11	1.379526874	-4.377235449	6.353189608	6.36E-10	5.06E-09	12.19899852
SCGB2A1	1.38023698	-4.323764716	5.341488736	1.64E-07	8.28E-07	6.883779735
TUBB8	1.380531986	-1.798392566	5.997911698	4.86E-09	3.22E-08	10.30028594
LHFPL1	1.380659334	-3.01231788	5.717897742	2.27E-08	1.34E-07	8.822231665
FA2H	1.383181306	3.086054544	6.047738557	3.67E-09	2.50E-08	10.32413722
ICA1	1.385625795	4.995857522	9.345076684	9.82E-19	5.57E-17	31.69104705
TJP3	1.388117739	4.049877545	5.525690897	6.30E-08	3.45E-07	7.426614572
RALGPS1	1.391524969	3.570186924	11.4819561	3.22E-26	1.15E-23	48.79569053
PLEKHH1	1.394603451	4.124911478	10.01156075	5.57E-21	5.30E-19	36.87009412
NUPR1L	1.395116489	-2.160980493	4.241737192	2.82E-05	9.41E-05	2.121249966
PACSIN1	1.395667862	1.082161465	6.219519676	1.38E-09	1.03E-08	11.45482836
GPR110	1.396006248	4.340765743	4.233368567	2.92E-05	9.73E-05	1.488119974
MAL	1.398750281	2.536844297	4.069769679	5.79E-05	0.000182323	1.149535711
KCNJ11	1.402593951	-0.514951812	7.148951063	4.89E-12	5.78E-11	16.89657665
ASTN2	1.405586453	2.163086844	7.40644388	9.27E-13	1.26E-11	18.46226296
RAB15	1.410301345	6.017961377	8.820992342	4.94E-17	1.78E-15	27.75535277
SALL2	1.415104746	2.704078088	8.519974559	4.41E-16	1.24E-14	25.89291444
COLCA2	1.418342657	1.403924117	6.5864328	1.60E-10	1.41E-09	13.51681022
CAPN8	1.418502013	1.093556502	3.752518675	0.000203955	0.000577906	0.155173548
IGSF5	1.418710242	-2.809996703	5.158739502	4.11E-07	1.94E-06	6.076631342
DUOXA2	1.419088831	1.062890437	4.279123489	2.41E-05	8.14E-05	2.155127023
AOC2	1.419316319	1.229635924	8.59865627	2.50E-16	7.61E-15	26.46779122
LRP1B	1.419470422	-2.286651349	4.426264086	1.27E-05	4.52E-05	2.862447367
SLCO4C1	1.420228731	-1.244289101	4.528197523	8.10E-06	2.99E-05	3.289021824
ST3GAL5	1.420523702	4.617048427	8.05690589	1.16E-14	2.35E-13	22.49495064
GPRC5C	1.422839951	5.704412236	6.898677008	2.37E-11	2.47E-10	14.91503393
C4orf19	1.425223232	2.781827105	6.199250826	1.55E-09	1.14E-08	11.1970941
UGT2A3	1.431633617	-4.507096938	4.303590696	2.17E-05	7.39E-05	2.242583413
TMEM178A	1.432410268	-0.018686186	7.403789465	9.43E-13	1.28E-11	18.48336095
CHAD	1.437025606	-0.741867758	7.926399167	2.85E-14	5.34E-13	21.83625216
CECR2	1.437565045	0.637746593	4.436154573	1.22E-05	4.35E-05	2.826917566
SPIRE2	1.441358487	4.259827499	8.424287047	8.74E-16	2.31E-14	25.07461128
HOXC4	1.441372822	-2.435361656	3.953016707	9.29E-05	0.000281806	1.00910425
HS6ST2	1.441928787	3.027319646	5.456354099	9.05E-08	4.81E-07	7.234286392
S100P	1.44890075	8.077682884	4.473357545	1.03E-05	3.74E-05	2.227310321
B4GALNT4	1.450678889	2.409039406	4.932771989	1.24E-06	5.30E-06	4.81481087
RALGAPA2	1.450991734	6.191501512	11.67656589	6.15E-27	2.80E-24	50.30659653
ZNF812	1.451482633	1.692094382	4.997251892	9.09E-07	3.99E-06	5.192994934
UGT1A4	1.45589711	-1.15738816	5.091503646	5.73E-07	2.63E-06	5.775458766
PLEKHG7	1.457420457	-1.701089915	5.180306113	3.69E-07	1.76E-06	6.193151199
PDE10A	1.457762546	3.275807304	6.296979304	8.83E-10	6.85E-09	11.67842821
UGT1A1	1.458470575	3.042998416	4.050989081	6.25E-05	0.000195843	0.989768138
UGT2B11	1.460670755	-4.823017579	6.663413911	1.00E-10	9.25E-10	13.96471776
PPP1R3C	1.460727659	3.584419616	6.261125146	1.09E-09	8.26E-09	11.43161583
DMRT2	1.467237466	-1.76984072	4.462052491	1.09E-05	3.92E-05	3.014141047
SOX2	1.4744573	1.175359634	4.067623604	5.84E-05	0.000183864	1.312149262
TH	1.476657002	0.32705421	4.00356445	7.58E-05	0.000234329	1.138790217
RPS6KA6	1.47676449	0.115578408	6.172549955	1.81E-09	1.31E-08	11.22746687
SERPINA7	1.476903667	-5.166458992	6.708665568	7.62E-11	7.19E-10	14.21669119
GOLT1A	1.484138282	2.615224555	5.483274678	7.87E-08	4.23E-07	7.426258999
ELF3	1.494635166	8.555044964	6.389398991	5.15E-10	4.16E-09	11.81786319
MYCN	1.501763128	0.974051141	4.881107361	1.59E-06	6.66E-06	4.726764086
FGFR3	1.502598381	6.60442394	5.086546709	5.88E-07	2.69E-06	5.01712278
ADH4	1.503319802	-3.509304404	5.272917243	2.32E-07	1.15E-06	6.593180128
GPR160	1.504314208	4.364737017	8.228503621	3.50E-15	8.02E-14	23.69956756
AC008132.13	1.508767096	-2.903444391	5.092462028	5.71E-07	2.62E-06	5.763987115
CYB5A	1.511928984	6.251586288	10.82466695	7.82E-24	1.39E-21	43.22451625
PPM1H	1.51278785	4.008893614	8.358689684	1.39E-15	3.49E-14	24.64334389
OVGP1	1.513393998	1.612739127	9.261160581	1.86E-18	9.75E-17	31.24778184
TSPAN12	1.514967166	3.843727189	8.718653916	1.05E-16	3.52E-15	27.20616263
CCDC160	1.522415986	-1.190866349	6.112918607	2.54E-09	1.79E-08	10.91654518
SEMA5A	1.523096279	5.733079897	6.760986318	5.54E-11	5.36E-10	14.08146585
DLX6	1.527174351	0.459208423	5.939316454	6.74E-09	4.38E-08	9.958955238
CTNND2	1.528254336	-2.454760604	4.74026578	3.08E-06	1.23E-05	4.189085867
MMEL1	1.531656476	1.34771613	6.93704046	1.86E-11	1.97E-10	15.59128661
DPP10	1.537633818	-4.308048925	4.799677218	2.33E-06	9.50E-06	4.362463761
TTC23L	1.540318522	-0.938454128	7.337043071	1.46E-12	1.90E-11	18.05498182
CAPN5	1.542708462	5.545156748	8.346279275	1.52E-15	3.77E-14	24.4060699
AQP7	1.545078206	-1.002461798	5.213355504	3.13E-07	1.51E-06	6.344708213
PRR15	1.547525756	3.530362381	6.139851148	2.18E-09	1.56E-08	10.76244489
KCNH8	1.550922272	-1.569018418	5.371717919	1.40E-07	7.20E-07	7.108446834
ASTL	1.553232067	-2.777581751	7.111440605	6.21E-12	7.15E-11	16.6676619
S100A5	1.55834709	-1.105949746	6.743912583	6.15E-11	5.90E-10	14.47030548
SLC45A2	1.558484825	-3.37155807	7.077724514	7.69E-12	8.69E-11	16.46538847
CXXC4	1.56126981	0.29565972	7.745375618	9.75E-14	1.65E-12	20.67487634
ONECUT2	1.564076379	0.946745739	5.109895104	5.24E-07	2.42E-06	5.780117103
RPS4Y1	1.565252837	4.181895641	2.857128444	0.004522881	0.009734415	-3.181797001
TM7SF2	1.565620726	4.992295669	11.00556999	1.75E-24	3.50E-22	44.7699584
GPC3	1.566479676	2.450018365	6.948389351	1.74E-11	1.84E-10	15.58959494
NMUR2	1.569580242	-4.386470846	7.390066019	1.03E-12	1.38E-11	18.39789058
RBBP8NL	1.571234519	3.036720906	6.096262542	2.79E-09	1.95E-08	10.59051555
CXorf57	1.577197667	3.604492542	7.648905994	1.86E-13	2.96E-12	19.88809299
ZNF66	1.582766704	0.575549575	7.514863462	4.55E-13	6.56E-12	19.19188507
SLC7A4	1.58547151	1.264709943	5.01536771	8.32E-07	3.68E-06	5.313122853
CDH26	1.588026093	2.525559179	6.307557675	8.30E-10	6.46E-09	11.82646623
FRRS1L	1.591590511	-2.685733736	5.742437807	1.98E-08	1.18E-07	8.956623226
OR10H1	1.596370606	-3.138658109	5.597680192	4.31E-08	2.43E-07	8.20842355
MYRIP	1.596694607	-1.466187147	6.767222782	5.33E-11	5.18E-10	14.60644972
FAM174B	1.608661455	5.474660835	7.958090486	2.29E-14	4.39E-13	21.74383148
TLE2	1.61430534	5.074176992	8.45520368	7.01E-16	1.90E-14	25.20769008
LPA	1.618714359	-2.706194429	5.191777314	3.49E-07	1.67E-06	6.236599819
CASKIN1	1.624270616	-0.981282794	7.002583436	1.24E-11	1.34E-10	16.00593267
EFCAB4A	1.62780802	4.31655921	8.696309557	1.23E-16	4.08E-15	26.99575557
MTUS2	1.629771408	-1.30782833	4.868741987	1.68E-06	7.04E-06	4.759872804
SLAIN1	1.633640466	1.120757966	8.12928445	7.00E-15	1.50E-13	23.23230777
CNTN3	1.634267059	0.237016256	5.367405121	1.43E-07	7.34E-07	7.049853079
AC021860.1	1.638118139	-3.177873796	7.989041375	1.85E-14	3.61E-13	22.26726233
DAZ1	1.638531064	-4.364135743	5.175653049	3.78E-07	1.79E-06	6.089637282
ADIRF	1.641631675	8.015884798	6.233488981	1.28E-09	9.57E-09	10.93761626
PKHD1	1.646782351	-0.210501072	5.082930057	5.98E-07	2.73E-06	5.711719609
TTPA	1.64810613	-2.887087914	6.123161343	2.40E-09	1.70E-08	10.96715905
SH3GL2	1.649740537	-1.401028871	4.39509817	1.46E-05	5.13E-05	2.735217065
FUT6	1.650455899	0.149333042	4.56899561	6.74E-06	2.53E-05	3.408769356
ZNF711	1.655104441	2.747972292	10.09174748	2.95E-21	3.04E-19	37.56573458
ADH1A	1.657332176	-4.088031451	7.413308398	8.86E-13	1.21E-11	18.54697843
CASQ1	1.659900761	0.868810148	5.164796897	3.99E-07	1.88E-06	6.041325513
ADH7	1.66042245	-1.801630754	3.57053905	0.000404516	0.001080579	-0.339723576
NOX1	1.663000034	-1.693436841	5.827204852	1.25E-08	7.74E-08	9.400126591
SULT1E1	1.663366023	-0.221081346	4.309446465	2.11E-05	7.22E-05	2.357075741
LONRF2	1.666282177	-0.048138278	5.15351244	4.22E-07	1.98E-06	6.036135909
BAMBI	1.671988747	4.743388355	6.986735929	1.37E-11	1.47E-10	15.54380095
SRMS	1.672264211	-0.2441088	7.254441209	2.49E-12	3.10E-11	17.54968064
GAS2	1.68116836	-1.130964422	7.074680799	7.84E-12	8.85E-11	16.44138421
TBX2	1.681285116	5.762167639	7.614917609	2.34E-13	3.64E-12	19.43966096
CTSE	1.681558196	1.666789867	4.031233203	6.77E-05	0.000211	1.113051143
TESC	1.68257007	2.464552834	6.282615397	9.60E-10	7.39E-09	11.69275391
BEND5	1.683097458	1.515996531	8.276919119	2.49E-15	5.89E-14	24.23803594
SLC4A4	1.684052409	0.836347174	6.199482973	1.55E-09	1.14E-08	11.35105224
SFT2D3	1.6855499	-2.569297366	3.784776401	0.000180119	0.000514272	0.393709829
TAC3	1.685916767	-0.792966259	3.691007937	0.000257875	0.000714246	0.059726634
REG4	1.689863107	-1.860693334	5.751336387	1.89E-08	1.13E-07	9.00721913
KRTAP5.7	1.691469397	-4.207966773	7.547897537	3.65E-13	5.42E-12	19.40312061
MYCL	1.699601369	6.203076291	8.185063202	4.74E-15	1.07E-13	23.24918683
LYPD6	1.701045327	3.482030124	9.822801053	2.46E-20	1.98E-18	35.45271706
FAM150A	1.701550384	-0.751317944	6.565637351	1.81E-10	1.58E-09	13.43811759
CDH23	1.712532225	3.185511859	7.717922873	1.17E-13	1.95E-12	20.38618911
C21orf88	1.71665187	-2.036538941	5.235961424	2.79E-07	1.37E-06	6.453654017
RPRM	1.719396511	-0.792679986	6.351605915	6.42E-10	5.10E-09	12.22680777
SFTPA2	1.719892922	-2.258433342	4.754311214	2.88E-06	1.16E-05	4.252645979
KIAA1244	1.729873003	4.828823193	9.993684679	6.41E-21	6.00E-19	36.67135863
CPLX2	1.732324333	-3.542497936	5.686717732	2.68E-08	1.56E-07	8.65013126
SIX3	1.733018867	-1.351764606	4.958208464	1.10E-06	4.75E-06	5.161097215
MAOA	1.734094533	6.541931476	7.694530998	1.37E-13	2.23E-12	19.9238329
CRISP3	1.742193677	-0.552543666	4.508193947	8.85E-06	3.25E-05	3.184158704
VIPR1	1.751903171	3.706635884	8.598392244	2.50E-16	7.61E-15	26.3601243
CYP2C9	1.756828056	-3.001659132	5.189337416	3.53E-07	1.68E-06	6.218223225
PRR15L	1.760206844	2.530212637	6.394270093	5.00E-10	4.05E-09	12.31601003
PCP4L1	1.76426599	2.583063397	5.536221682	5.96E-08	3.28E-07	7.68786465
SCUBE2	1.773620726	4.263089806	5.887752158	8.97E-09	5.73E-08	9.281079494
FBP1	1.775643955	5.570209838	8.505186701	4.90E-16	1.36E-14	25.52178356
FSIP2	1.775746518	0.888931727	7.771526679	8.17E-14	1.40E-12	20.85128336
MFAP3L	1.776357233	3.890208692	9.820800572	2.50E-20	2.01E-18	35.40754237
IRS4	1.79280095	-4.151271947	6.866650236	2.89E-11	2.96E-10	15.18683344
STK32A	1.810792597	1.249118412	6.545209899	2.04E-10	1.77E-09	13.27968142
MROH2A	1.816041133	-1.075720053	5.285570104	2.18E-07	1.08E-06	6.685690834
HNF1B	1.817129771	1.375373872	4.211647234	3.21E-05	0.000105771	1.841859544
PLEKHS1	1.817975619	0.558856933	5.542534096	5.77E-08	3.18E-07	7.899573083
TMEM178B	1.818359558	1.951729459	7.117926373	5.96E-12	6.89E-11	16.6607625
GSTA2	1.824812317	-3.618909975	5.406061522	1.17E-07	6.10E-07	7.240417774
FBLL1	1.828269582	-1.501374545	7.169820026	4.28E-12	5.10E-11	17.02125578
NPAP1	1.83097321	-3.92768862	5.991028688	5.05E-09	3.34E-08	10.2314507
HSD17B2	1.832709326	3.624481659	5.907737544	8.03E-09	5.15E-08	9.479453061
TDRD5	1.834339941	0.579753184	5.821299504	1.29E-08	7.97E-08	9.327017807
BTNL9	1.840129475	1.151165402	8.59164785	2.63E-16	7.88E-15	26.4192999
HID1	1.843083347	5.707160454	9.100018906	6.24E-18	2.84E-16	29.81533946
FADS6	1.852776974	-1.657896181	5.018930152	8.18E-07	3.62E-06	5.437602013
C19orf45	1.853051543	-0.798643937	7.673385112	1.58E-13	2.54E-12	20.191697
MPPED2	1.864991448	1.205925172	7.488984357	5.39E-13	7.71E-12	19.02107948
TMEM163	1.868495302	2.317571562	8.219977057	3.71E-15	8.47E-14	23.82528643
PRSS1	1.871440409	-2.896857917	4.521986241	8.32E-06	3.07E-05	3.244230702
SULT1A2	1.872646254	0.128053718	8.094074986	8.95E-15	1.87E-13	22.97968627
DACH2	1.878071783	-2.392922863	5.431705974	1.03E-07	5.42E-07	7.397080317
ACSBG1	1.879370322	0.280034193	8.010483242	1.60E-14	3.15E-13	22.42377482
WNT8B	1.887187893	-3.100403017	7.269508198	2.26E-12	2.84E-11	17.64182627
FAM155B	1.888904223	0.1085508	6.404263544	4.72E-10	3.84E-09	12.51201722
WSCD2	1.89529605	0.82341658	5.501895783	7.14E-08	3.87E-07	7.677744688
CHP2	1.896853136	0.896740775	4.892933069	1.50E-06	6.33E-06	4.773791304
NR1H4	1.897129923	-2.359051498	4.778472917	2.58E-06	1.04E-05	4.356229407
LGALS4	1.898834038	0.726911578	5.666056987	2.99E-08	1.73E-07	8.515399203
FABP6	1.899622263	2.00094817	6.754656372	5.75E-11	5.54E-10	14.45621293
SV2C	1.903438972	-1.705851286	7.696504015	1.36E-13	2.21E-12	20.33491751
PPARG	1.907404881	6.156178375	8.269433514	2.62E-15	6.16E-14	23.83576088
TFF2	1.907948379	-1.816624627	4.810485511	2.22E-06	9.07E-06	4.4978255
LUZP2	1.916439087	-0.405572901	5.822705574	1.28E-08	7.92E-08	9.364211502
MYT1	1.916756119	-1.277051914	5.288012018	2.15E-07	1.07E-06	6.698450183
RHBG	1.917058214	1.29148121	6.185520489	1.68E-09	1.23E-08	11.24670615
INA	1.925435639	3.226434183	5.601562143	4.22E-08	2.38E-07	7.930142131
ZNF737	1.929202822	2.936875978	7.919139265	2.99E-14	5.56E-13	21.74296003
ALOX15	1.930812963	0.699584221	7.415931191	8.71E-13	1.19E-11	18.56298404
AXDND1	1.933994525	-2.010435323	6.856724635	3.07E-11	3.13E-10	15.13472792
DEGS2	1.94140812	2.72787	7.723631792	1.13E-13	1.88E-12	20.46275812
NELL1	1.94549578	-3.409649339	6.143603762	2.13E-09	1.53E-08	11.07139838
ATP10B	1.949090153	1.800382674	6.473527967	3.13E-10	2.64E-09	12.82989376
TRPM5	1.950195275	-2.540390679	6.826860764	3.69E-11	3.71E-10	14.95844909
DKK4	1.956597126	-1.568131884	5.492475632	7.50E-08	4.05E-07	7.696487395
IHH	1.962751382	-2.560818163	5.772503762	1.69E-08	1.02E-07	9.113181133
WFDC13	1.963745328	-3.150645552	6.655520904	1.05E-10	9.66E-10	13.95547459
CYP3A5	1.967069452	2.815987322	7.059112025	8.66E-12	9.67E-11	16.22160783
KIF5C	1.970154549	2.728447711	9.557901337	1.92E-19	1.28E-17	33.46501594
MUC2	1.970404519	-0.289871039	4.576499015	6.52E-06	2.45E-05	3.455305049
BPIFA1	1.970944907	-4.288544011	6.164139659	1.90E-09	1.37E-08	11.15893894
NPHS2	1.972826769	-4.57083921	7.056077909	8.82E-12	9.83E-11	16.32349003
PPP1R1B	1.975036036	1.619178406	5.597978267	4.30E-08	2.42E-07	8.102750564
ACER2	1.978275133	3.727178994	8.573240163	3.00E-16	8.82E-15	26.17844983
PDZD3	1.980804133	-1.734808036	6.03896668	3.86E-09	2.61E-08	10.51673999
FXYD4	1.983771256	-0.514378923	4.874693369	1.64E-06	6.85E-06	4.765726756
GRHL3	1.984575221	5.57209712	6.96736696	1.54E-11	1.65E-10	15.34704279
EEF1A2	2.006947558	3.243861654	5.675018598	2.85E-08	1.66E-07	8.306219851
SIGLEC15	2.007665751	1.423401714	8.636245401	1.90E-16	5.98E-15	26.73789332
TFF1	2.013791913	-0.585846361	4.730368304	3.22E-06	1.28E-05	4.128396635
KLF15	2.015542942	1.238154225	10.05441508	3.97E-21	3.96E-19	37.22836129
TBL1Y	2.01818452	-3.863978714	6.496838067	2.73E-10	2.31E-09	13.03420074
RNF186	2.019197711	-2.781988948	5.422750931	1.08E-07	5.66E-07	7.348909071
GDPD2	2.025267755	0.526699105	6.226562335	1.33E-09	9.93E-09	11.50638178
BMP5	2.049225939	-1.051126703	6.456860651	3.46E-10	2.88E-09	12.81840582
KRTAP5.9	2.05004622	-0.898097388	7.417555379	8.62E-13	1.18E-11	18.56401215
CYP1A1	2.050886478	-0.273378613	4.129440809	4.52E-05	0.000145147	1.638535297
PNMT	2.050963247	0.438660281	7.060740295	8.57E-12	9.59E-11	16.35925114
C9orf152	2.055748684	-0.173580701	7.076554434	7.75E-12	8.75E-11	16.4582319
ATP1A4	2.064088344	0.439781792	5.099109091	5.52E-07	2.54E-06	5.749148203
KRTAP5.10	2.066377849	-3.03747295	7.73125344	1.07E-13	1.79E-12	20.56912525
TFAP2B	2.075236936	-3.346103996	5.813831171	1.35E-08	8.26E-08	9.316216218
ZBTB8B	2.077834924	0.140868109	7.28254114	2.08E-12	2.63E-11	17.72699387
ZBTB7C	2.079310376	4.59293711	9.463360475	3.98E-19	2.46E-17	32.618899
AL033381.1	2.085352334	-4.20066515	8.092456723	9.05E-15	1.89E-13	22.97851451
SLC26A5	2.087892817	-3.626628226	8.845078978	4.14E-17	1.52E-15	28.16898198
TEKT5	2.09409966	-1.269782807	8.562455822	3.25E-16	9.44E-15	26.14547787
POF1B	2.095120708	4.169406767	7.23567359	2.81E-12	3.47E-11	17.16262176
EVPLL	2.107571098	0.046415141	7.498112333	5.08E-13	7.29E-12	19.0834088
TBX3	2.125198058	6.471322373	9.521846318	2.54E-19	1.64E-17	32.94173175
OR13A1	2.129071406	-0.757476842	9.037781925	9.94E-18	4.31E-16	29.5177694
FOXJ1	2.131878978	1.306163109	5.718633039	2.26E-08	1.33E-07	8.745614653
SLC44A4	2.131918688	4.31229929	6.978225538	1.44E-11	1.55E-10	15.54557386
SCN5A	2.132752892	0.669328101	8.688685098	1.30E-16	4.27E-15	27.09259798
DAB1	2.141820986	-0.290683408	5.757914012	1.82E-08	1.10E-07	9.02317414
KRT12	2.142967439	-2.78381207	7.391817025	1.02E-12	1.37E-11	18.40089414
SNAP91	2.149118376	-1.225508214	6.664585098	9.96E-11	9.19E-10	14.00873268
SBK1	2.150763633	3.260719077	9.329585681	1.10E-18	6.11E-17	31.72302324
CDX2	2.151753196	-1.628349489	5.529405412	6.18E-08	3.39E-07	7.877982244
CEACAM7	2.162858004	-0.766439343	5.066689333	6.48E-07	2.93E-06	5.6439381
AR	2.187000449	2.475059538	8.153208092	5.93E-15	1.29E-13	23.35620937
TTR	2.200532037	-2.979408798	5.0506371	7.01E-07	3.14E-06	5.573064675
RNF128	2.204823615	5.453512367	9.030089116	1.05E-17	4.53E-16	29.31948556
UGT2B28	2.206945177	-4.061327232	8.390475079	1.11E-15	2.86E-14	25.00267217
CLCA4	2.210078686	1.775768228	4.719573748	3.39E-06	1.34E-05	3.904996463
RP11.1084J3.4	2.215796243	-0.404913132	7.09467307	6.91E-12	7.88E-11	16.56824861
SPINK4	2.223400811	-2.833653697	6.081564199	3.04E-09	2.10E-08	10.74345449
ADAMTS19	2.233375465	-2.634558492	7.486066148	5.50E-13	7.82E-12	18.99390267
HS6ST3	2.25204173	-3.538032925	7.74021209	1.01E-13	1.70E-12	20.63625598
SYTL5	2.270659577	1.778660335	7.822747805	5.78E-14	1.03E-12	21.16966057
CA4	2.286950639	-1.576089064	6.392863636	5.04E-10	4.08E-09	12.45753374
CYP4F2	2.292453592	-2.648013592	7.522866414	4.31E-13	6.27E-12	19.22747091
CTD.3193O13.9	2.300070746	2.425989338	9.282472721	1.58E-18	8.48E-17	31.40884349
SGK2	2.305036251	1.00357653	7.641757139	1.96E-13	3.09E-12	20.00459641
CCSER1	2.316130297	1.928180541	11.41647575	5.60E-26	1.84E-23	48.2001907
GDF7	2.316496606	-0.045220545	9.060628006	8.38E-18	3.71E-16	29.72097289
AZGP1	2.319422228	0.65541597	7.825263635	5.68E-14	1.01E-12	21.2037812
PLIN5	2.351355951	2.043651913	10.32806923	4.46E-22	5.41E-20	39.4114578
VWA5B1	2.361363521	-2.06301135	6.539425623	2.12E-10	1.83E-09	13.28808468
HRH3	2.361674829	-3.557558424	7.399760748	9.69E-13	1.31E-11	18.4584951
EPS8L3	2.370040008	-0.76519063	6.364305698	5.96E-10	4.77E-09	12.29476241
TSPAN8	2.379458156	-0.248697086	6.794606268	4.50E-11	4.45E-10	14.7672794
PTCHD1	2.382904696	0.148584246	6.293239964	9.02E-10	6.98E-09	11.88404075
CAPN9	2.392367303	-1.163373493	7.202316851	3.48E-12	4.23E-11	17.22569239
C14orf105	2.40041916	-3.405166767	5.74339772	1.97E-08	1.18E-07	8.951696443
CCL15	2.408019941	-1.558502052	5.829159482	1.24E-08	7.67E-08	9.403237149
ITLN1	2.408293136	-1.709938928	6.14008769	2.18E-09	1.56E-08	11.06005491
AGR2	2.410197124	5.925428184	7.621439611	2.24E-13	3.50E-12	19.47724591
C8orf47	2.417055043	1.6662302	9.80598299	2.80E-20	2.21E-18	35.34853277
ZACN	2.417517031	3.061420852	7.297859214	1.88E-12	2.39E-11	17.67975383
EVX1	2.420549128	-0.012931326	6.50529405	2.59E-10	2.21E-09	13.08359733
FUT9	2.436939059	0.705446702	6.914974028	2.14E-11	2.24E-10	15.47028162
COL9A1	2.45306622	-1.977428144	8.239162891	3.24E-15	7.49E-14	23.93065441
PPP1R9A	2.492425346	2.304472328	10.14079398	2.00E-21	2.15E-19	37.94853472
SLC5A7	2.526582817	-1.751030253	6.866378957	2.89E-11	2.97E-10	15.19338678
SPTSSB	2.527594245	4.522654411	8.261978354	2.76E-15	6.46E-14	23.91892454
GPX2	2.529021233	5.945496408	6.217075479	1.40E-09	1.04E-08	10.91786753
TTC6	2.53446714	-0.03812961	11.06203373	1.10E-24	2.33E-22	45.08585555
SCNN1B	2.54492869	4.759799842	8.50756092	4.82E-16	1.34E-14	25.61394566
CTB.50L17.14	2.549477661	-1.635452542	9.947831957	9.21E-21	8.29E-19	36.25450488
BCAS1	2.563125517	4.356035856	7.572069114	3.11E-13	4.72E-12	19.29940055
CYP4F22	2.582892955	2.85079578	7.657324093	1.76E-13	2.81E-12	20.00996317
CAPN13	2.594538039	1.219590705	7.672002018	1.60E-13	2.56E-12	20.19484061
TRHDE	2.605279971	0.306398148	7.713946486	1.21E-13	1.99E-12	20.47473462
CRTAC1	2.606980551	1.051663331	6.75466953	5.75E-11	5.54E-10	14.50075351
SLC9A2	2.615067111	2.422458276	9.02401277	1.10E-17	4.69E-16	29.50516804
BTBD16	2.615123646	1.904670522	6.702188674	7.93E-11	7.46E-10	14.13763754
GSTA1	2.615795941	0.056097245	6.179619561	1.74E-09	1.26E-08	11.25524655
EMX2	2.629418508	0.394805419	7.543207846	3.77E-13	5.57E-12	19.37318375
ERN2	2.635032683	0.625050513	6.602863565	1.45E-10	1.29E-09	13.62618057
HS3ST5	2.635196345	-2.126257259	7.616606166	2.31E-13	3.60E-12	19.82853193
SLC9A4	2.647749412	0.522830102	7.780364116	7.70E-14	1.33E-12	20.90909072
ADH6	2.652601642	-1.725942928	8.77446249	6.96E-17	2.42E-15	27.64010337
ACOXL	2.693609279	1.123036617	9.575411267	1.68E-19	1.13E-17	33.58341962
PSCA	2.736475333	7.414791527	6.200494745	1.54E-09	1.14E-08	10.76472462
FOXA1	2.794927312	5.32378908	9.951262452	8.96E-21	8.16E-19	36.31264224
VSIG2	2.796579067	4.796311501	8.116028414	7.68E-15	1.63E-13	22.8904644
SULT2A1	2.811003838	-1.817288258	5.829964828	1.23E-08	7.64E-08	9.404062817
DIRAS2	2.822880054	-2.048403351	8.198118225	4.33E-15	9.75E-14	23.65864088
PHGR1	2.834597872	-2.662684144	6.412289442	4.50E-10	3.68E-09	12.56577474
SNTG1	2.845704181	-2.546014718	7.971310754	2.09E-14	4.04E-13	22.14126759
CYP4B1	2.958169589	5.235467159	7.815006149	6.09E-14	1.08E-12	20.81805925
FAM3D	2.979170744	1.352870571	9.098349437	6.32E-18	2.87E-16	30.05732026
SLC14A1	3.008325529	4.001448536	8.400887796	1.03E-15	2.68E-14	24.94267429
UGT2B15	3.008393358	-2.016963221	8.221914102	3.66E-15	8.38E-14	23.8239096
KSR2	3.013435119	0.396816653	11.50373629	2.68E-26	1.02E-23	48.77059836
BPIFB1	3.071091334	-0.778341293	7.422881163	8.33E-13	1.14E-11	18.60587547
HPGD	3.10019059	5.927786204	9.926522205	1.09E-20	9.65E-19	36.08687532
SCNN1G	3.106316684	3.465921396	9.659696153	8.76E-20	6.25E-18	34.2013012
LRFN2	3.131950831	-1.459477568	10.80759831	9.00E-24	1.56E-21	42.9936707
DHRS2	3.179207071	7.085918531	7.870096181	4.18E-14	7.61E-13	21.08150848
MYBPC1	3.366911025	-1.150924166	8.167055958	5.38E-15	1.19E-13	23.46873046
UPK1A	3.379254512	3.936754299	7.394963186	9.99E-13	1.34E-11	18.21279527
FREM2	3.395189066	0.277280438	8.243675288	3.14E-15	7.29E-14	24.00669759
PM20D1	3.430846343	1.095406747	6.662858976	1.01E-10	9.27E-10	13.94531436
KLHDC7A	3.549590185	2.863324477	9.591660542	1.48E-19	1.02E-17	33.71122651
SNX31	3.644949733	2.990642868	8.913534095	2.50E-17	9.92E-16	28.67383625
CRH	3.665352694	-1.199656692	7.192511515	3.70E-12	4.48E-11	17.16890799
SPINK1	4.361799146	4.380466204	8.56642266	3.15E-16	9.22E-15	26.09970688
TOX3	4.764281788	1.089948436	10.63729288	3.64E-23	5.67E-21	41.84923038
HMGCS2	4.847354098	3.443984948	9.615005388	1.24E-19	8.64E-18	33.87384084
