# Supplementary material for: FAM-related prognostic molecular subtype screening identified epithelial-derived MAOA-inhibiting bladder cancer
Source: Front Cell Dev Biol. 2026 Feb 27;14:1732999. doi: 10.3389/fcell.2026.1732999 (PMC12982390; doi:10.3389/fcell.2026.1732999)
Supplement: Supplementary file 3 [file DataSheet5.csv]

	TEAD4	SLC24A3	FOXA1	RNF128	MAOA	AHNAK2	DHRS2	NEIL1	TTC6	PATZ1	AEBP1	CERCAM	WDR52	GDF7	PPFIBP2	NCF2
1 ( 1 )										*
2 ( 1 )									*	*
3 ( 1 )									*	*	*
4 ( 1 )					*				*	*	*
5 ( 1 )					*				*	*	*				*
6 ( 1 )		*			*				*	*	*				*
7 ( 1 )		*			*	*			*	*	*				*
8 ( 1 )		*	*		*	*			*	*	*				*
9 ( 1 )		*	*		*	*	*		*	*	*				*
10 ( 1 )		*	*		*	*	*	*	*	*	*				*
11 ( 1 )		*	*	*	*	*	*	*	*	*	*				*
12 ( 1 )	*	*	*	*	*	*	*	*	*	*	*				*
