# Supplementary material for: FAM-related prognostic molecular subtype screening identified epithelial-derived MAOA-inhibiting bladder cancer
Source: Front Cell Dev Biol. 2026 Feb 27;14:1732999. doi: 10.3389/fcell.2026.1732999 (PMC12982390; doi:10.3389/fcell.2026.1732999)
Supplement: Supplementary file 4 [file DataSheet1.csv]

HALLMARK_FATTY_ACID_METABOLISM 158 gene
AADAT
ACAA1
ACAA2
ACADL
ACADM
ACADS
ACADVL
ACAT2
ACO2
ACOT2
ACOT8
ACOX1
ACSL1
ACSL4
ACSL5
ACSM3
ACSS1
ADH1C
ADH7
ADIPOR2
ADSL
ALAD
ALDH1A1
ALDH3A1
ALDH3A2
ALDH9A1
ALDOA
AOC3
APEX1
AQP7
AUH
BCKDHB
BLVRA
BMPR1B
BPHL
CA2
CA4
CA6
CBR1
CBR3
CCDC58
CD1D
CD36
CEL
CIDEA
CPOX
CPT1A
CPT2
CRAT
CRYZ
CYP1A1
CYP4A11
CYP4A22
D2HGDH
DECR1
DHCR24
DLD
DLST
ECH1
ECHS1
ECI1
ECI2
EHHADH
ELOVL5
ENO2
ENO3
EPHX1
ERP29
ETFDH
FABP1
FABP2
FASN
FH
FMO1
G0S2
GABARAPL1
GAD2
GAPDHS
GCDH
GLUL
GPD1
GPD2
GRHPR
GSTZ1
H2AFZ
HADH
HADHB
HAO2
HCCS
HIBCH
HMGCL
HMGCS1
HMGCS2
HPGD
HSD17B10
HSD17B11
HSD17B4
HSD17B7
HSDL2
HSP90AA1
HSPH1
IDH1
IDH3B
IDH3G
IDI1
IL4I1
INMT
LDHA
LGALS1
LTC4S
MAOA
MCEE
MDH1
MDH2
ME1
METAP1
MGLL
MIF
MLYCD
NBN
NCAPH2
NSDHL
NTHL1
ODC1
OSTC
PCBD1
PDHA1
PDHB
PPARA
PRDX6
PSME1
PTPRG
PTS
RAP1GDS1
RDH11
RDH16
REEP6
RETSAT
S100A10
SDHA
SDHC
SDHD
SERINC1
SETD8
SLC22A5
SMS
SUCLA2
SUCLG1
SUCLG2
TDO2
TP53INP2
UBE2L6
UGDH
UROD
UROS
VNN1
XIST
YWHAH
