# Supplementary material for: FAM-related prognostic molecular subtype screening identified epithelial-derived MAOA-inhibiting bladder cancer
Source: Front Cell Dev Biol. 2026 Feb 27;14:1732999. doi: 10.3389/fcell.2026.1732999 (PMC12982390; doi:10.3389/fcell.2026.1732999)
Supplement: Supplementary file 5 [file DataSheet2.csv]

gene	p	HR	high_0.95	low_0.95
ALAD	0.040681175	1.385	1.892955248	1.013920509
ALDH1A1	0.03998675	1.388	1.897383913	1.015099635
AOC3	0.00550326	1.56	2.135904052	1.139695537
CD36	0.045201121	1.375	1.878773972	1.006836565
CPT1A	0.03822666	1.395	1.911704311	1.018235077
D2HGDH	0.047911418	0.7305	0.997117118	0.535225496
DECR1	0.048317547	0.7296	0.997671087	0.533493777
ECI1	0.029824009	0.7074	0.966709053	0.51760078
ELOVL5	0.031843313	1.409	1.926523877	1.030213874
HSD17B11	0.018045586	0.6868	0.937729737	0.503075976
LGALS1	0.026173112	1.425	1.948260627	1.042929346
MAOA	0.004259927	0.6308	0.86518206	0.459892447
METAP1	0.021387598	0.6923	0.94694405	0.506114535
MGLL	0.0312543	1.407	1.920791576	1.031237224
PRDX6	0.009776158	1.511	2.065415476	1.104688507
S100A10	0.047480147	1.372	1.874814675	1.003518331
SLC22A5	0.043945901	0.7261	0.991354582	0.531749721
SUCLA2	0.020609188	1.447	1.977582607	1.058274531
